# Supplementary material for: Redetermination of methyl 3,4-O-isopropyl­idene-β-D-fucopyran­oside monohydrate
Source: Acta Crystallogr Sect E Struct Rep Online. 2009 Apr 8;65(Pt 5):o1002–3. doi: 10.1107/S1600536809012689 (PMC2977692; doi:10.1107/S1600536809012689)
Supplement: Supplementary file 2 [file e-65-o1002-Isup2.hkl]

#
# h,k,l, Fc-squared, Fo-squared, sigma(Fo-squared) and status flag
#
data_I
_shelx_title ' r44_0m in P2(1)2(1)2(1) (100K)'
_shelx_refln_list_code          4
_shelx_F_calc_maximum      132.13
_exptl_crystal_F_000       512.00
_reflns_d_resolution_high  0.5838
 
loop_
 _symmetry_equiv_pos_as_xyz
 'x, y, z'
 '-x+1/2, -y, z+1/2'
 '-x, y+1/2, -z+1/2'
 'x+1/2, -y+1/2, -z'
 
_cell_length_a     8.5824
_cell_length_b     9.2834
_cell_length_c    14.6711
_cell_angle_alpha  90.000
_cell_angle_beta   90.000
_cell_angle_gamma  90.000
 
_shelx_F_squared_multiplier     1.000
 
loop_
 _refln_index_h
 _refln_index_k
 _refln_index_l
 _refln_F_squared_calc
 _refln_F_squared_meas
 _refln_F_squared_sigma
 _refln_observed_status
   2   0   0     7112.02     6697.08    116.22 o
   4   0   0     2945.34     3033.77     28.51 o
   6   0   0      255.44      258.36      3.38 o
   8   0   0        3.39        1.56      0.52 o
  10   0   0        6.21        6.46      0.80 o
  12   0   0       47.56       46.85      3.39 o
  14   0   0      132.68      125.89      7.92 o
   1   1   0     2751.43     2752.91     53.45 o
   2   1   0    11875.13    10244.28    139.33 o
   3   1   0     1532.59     1539.09     12.04 o
   4   1   0     2986.47     3063.90     24.83 o
   5   1   0       17.88       14.00      0.47 o
   6   1   0     1254.01     1249.28      7.37 o
   7   1   0       19.57       16.79      0.41 o
   8   1   0       94.81       92.63      1.27 o
   9   1   0        0.48        0.93      0.38 o
  10   1   0       38.80       39.30      1.47 o
  11   1   0       80.62       84.78      2.21 o
  12   1   0       50.68       52.58      1.97 o
  13   1   0       60.80       66.04      2.17 o
  14   1   0       12.31       14.07      3.62 o
   0   2   0      882.41      871.06     12.81 o
   1   2   0     4416.12     2683.50   1009.94 o
   2   2   0       11.23       15.22      0.55 o
   3   2   0       90.36       86.60      1.07 o
   4   2   0       70.42       99.35      1.10 o
   5   2   0       31.86       31.83      0.63 o
   6   2   0       91.87       90.63      1.18 o
   7   2   0        7.04        8.91      0.54 o
   8   2   0     1238.67     1280.94      9.04 o
   9   2   0      151.01      140.48      3.47 o
  10   2   0      507.47      500.70      5.93 o
  11   2   0        6.67        4.57      0.89 o
  12   2   0        7.65        8.12      1.89 o
  13   2   0      156.77      158.70      4.20 o
  14   2   0        0.26        0.58      0.82 o
   1   3   0       15.64       18.04      0.42 o
   2   3   0     1227.89     1283.33     10.32 o
   3   3   0       21.45       18.18      0.38 o
   4   3   0      336.24      384.29      2.84 o
   5   3   0        0.18        0.31      0.13 o
   6   3   0      306.02      330.39      2.40 o
   7   3   0       15.72       16.43      0.52 o
   8   3   0      134.96      135.59      1.84 o
   9   3   0       11.32        6.87      0.66 o
  10   3   0      228.23      223.52      3.88 o
  11   3   0       22.63       24.73      1.56 o
  12   3   0      194.39      200.22      5.27 o
  13   3   0       58.91       60.40      2.84 o
  14   3   0        2.00        1.73      1.05 o
   0   4   0     6646.34     6817.27     57.40 o
   1   4   0     1321.39     1367.87      8.40 o
   2   4   0     2590.35     2826.46     16.64 o
   3   4   0      244.04      291.89      2.61 o
   4   4   0       96.32      108.18      1.07 o
   5   4   0      133.78      132.42      1.15 o
   6   4   0      260.76      282.84      1.95 o
   7   4   0      159.42      167.21      1.45 o
   8   4   0       70.38       69.38      1.20 o
   9   4   0        3.59        4.61      0.55 o
  10   4   0       33.27       31.52      1.39 o
  11   4   0       49.88       51.85      2.17 o
  12   4   0       28.79       25.01      1.98 o
  13   4   0       15.43       16.54      1.81 o
  14   4   0        0.31        0.57      0.93 o
   1   5   0      260.17      292.46      2.15 o
   2   5   0     7496.77     7727.95     49.34 o
   3   5   0      274.95      314.49      2.12 o
   4   5   0      268.04      302.01      2.03 o
   5   5   0      118.17      125.70      1.23 o
   6   5   0       50.31       46.26      0.78 o
   7   5   0      182.95      178.68      1.78 o
   8   5   0       38.84       41.21      0.93 o
   9   5   0        3.33        2.22      0.41 o
  10   5   0       17.62       21.25      1.35 o
  11   5   0        1.52        0.22      0.60 o
  12   5   0        2.27        1.26      0.88 o
  13   5   0       14.53       12.54      2.01 o
   0   6   0      861.70      875.87      6.54 o
   1   6   0      655.57      738.09      3.70 o
   2   6   0        2.28        1.16      0.16 o
   3   6   0        1.47        3.04      0.20 o
   4   6   0       12.46       16.52      0.52 o
   5   6   0        3.40        4.12      0.33 o
   6   6   0       60.06       51.15      0.88 o
   7   6   0        4.42        4.74      0.39 o
   8   6   0      247.65      235.71      2.36 o
   9   6   0        0.93        0.69      0.35 o
  10   6   0        2.06        1.48      0.43 o
  11   6   0        5.86        6.41      0.95 o
  12   6   0       20.77       18.23      1.55 o
  13   6   0       33.58       33.70      2.55 o
   1   7   0       88.13       86.17      0.85 o
   2   7   0        6.89        9.39      0.31 o
   3   7   0      103.79      124.79      1.18 o
   4   7   0       77.31       74.22      0.94 o
   5   7   0        1.44        1.29      0.27 o
   6   7   0      308.82      293.86      2.58 o
   7   7   0       54.83       52.14      0.99 o
   8   7   0       42.99       38.93      0.98 o
   9   7   0       18.35       13.90      0.72 o
  10   7   0      164.59      169.65      2.57 o
  11   7   0       16.44       16.65      1.36 o
  12   7   0        3.42        2.86      0.90 o
  13   7   0       48.02       44.66      3.55 o
   0   8   0      417.78      402.40      3.66 o
   1   8   0       12.25        8.61      0.35 o
   2   8   0       90.68       90.01      1.05 o
   3   8   0      618.77      585.00      3.98 o
   4   8   0       60.60       60.58      0.95 o
   5   8   0      164.98      165.23      1.71 o
   6   8   0       41.06       40.65      1.10 o
   7   8   0       41.33       38.71      0.97 o
   8   8   0        3.41        3.75      0.49 o
   9   8   0       10.97       11.22      0.76 o
  10   8   0        0.59        0.79      0.50 o
  11   8   0        0.42        0.55      0.57 o
  12   8   0       24.74       26.73      1.90 o
   1   9   0       19.66       12.49      0.49 o
   2   9   0        0.02        0.33      0.24 o
   3   9   0       31.89       28.15      0.73 o
   4   9   0      306.69      311.89      2.69 o
   5   9   0        8.16        6.86      0.44 o
   6   9   0        6.48        5.38      0.50 o
   7   9   0       78.22       71.28      1.42 o
   8   9   0       49.12       49.24      1.34 o
   9   9   0      178.31      177.87      3.51 o
  10   9   0        0.44        0.70      0.56 o
  11   9   0       52.90       53.73      2.02 o
  12   9   0        0.03        0.67      1.08 o
   0  10   0      204.27      217.59      2.81 o
   1  10   0        3.04        1.82      0.33 o
   2  10   0       24.08       25.19      0.75 o
   3  10   0        0.04       -0.28      0.31 o
   4  10   0       15.38       15.20      0.67 o
   5  10   0       64.01       63.76      1.17 o
   6  10   0        6.86        7.26      0.60 o
   7  10   0        1.55        1.80      0.54 o
   8  10   0        0.03        0.48      0.49 o
   9  10   0       14.49       14.87      0.98 o
  10  10   0       56.57       56.71      1.85 o
  11  10   0       33.74       34.55      1.72 o
   1  11   0       25.23       24.20      0.82 o
   2  11   0       46.40       44.18      1.07 o
   3  11   0        0.01       -0.27      0.37 o
   4  11   0        2.22        2.81      0.50 o
   5  11   0       84.45       85.38      1.98 o
   6  11   0      113.30      113.54      1.84 o
   7  11   0        1.47        1.27      0.61 o
   8  11   0       24.33       22.44      1.23 o
   9  11   0        1.31        1.28      0.68 o
  10  11   0       20.41       18.05      1.40 o
   0  12   0       75.99       80.32      2.45 o
   1  12   0        5.98        6.55      0.59 o
   2  12   0       26.39       25.87      1.13 o
   3  12   0       87.39       86.80      1.78 o
   4  12   0       50.29       49.23      1.67 o
   5  12   0       37.24       33.18      1.24 o
   6  12   0       15.35       20.06      1.06 o
   7  12   0       28.52       30.78      1.33 o
   8  12   0      193.36      208.25      3.55 o
   9  12   0       38.32       38.20      1.79 o
   1  13   0      248.15      249.28      4.56 o
   2  13   0      285.00      287.93      3.99 o
   3  13   0      135.06      134.26      2.49 o
   4  13   0        0.00        0.53      0.60 o
   5  13   0        4.70        5.12      0.76 o
   6  13   0        0.96        0.93      0.61 o
   7  13   0        1.59        2.79      0.75 o
   8  13   0       10.86       13.32      1.14 o
   0  14   0       12.58       13.34      2.09 o
   1  14   0      193.06      198.77      4.17 o
   2  14   0        1.55        0.91      0.73 o
   3  14   0        8.32        7.50      0.94 o
   4  14   0        0.01        0.50      0.64 o
   5  14   0        2.16        1.76      0.76 o
   6  14   0        2.95        2.90      0.86 o
   1  15   0        3.28        2.33      0.95 o
   2  15   0        0.45        1.28      0.91 o
   3  15   0       14.46       11.35      1.28 o
   4  15   0       25.15       25.35      2.04 o
   1   0   1     1151.39     1165.58     20.53 o
   2   0   1    17457.02    14105.24    704.30 o
   3   0   1     4219.16     4316.19     42.11 o
   4   0   1       67.27       82.94      0.84 o
   5   0   1      116.05      117.20      1.12 o
   6   0   1        0.14        0.70      0.17 o
   7   0   1      152.71      157.33      1.49 o
   8   0   1      264.73      269.08      2.57 o
   9   0   1        0.12        0.20      0.28 o
  10   0   1        0.01        0.30      0.33 o
  11   0   1       65.99       74.98      1.61 o
  12   0   1      123.61      122.70      2.85 o
  13   0   1      150.36      155.51      4.97 o
  14   0   1        0.34        0.56      1.26 o
   0   1   1     4084.49     3647.91    110.92 o
   1   1   1     3530.88     3509.20     47.24 o
   2   1   1       22.12       33.80      0.54 o
   3   1   1       23.13       26.31      0.71 o
   4   1   1      411.31      385.20      2.15 o
   5   1   1        3.99        3.72      0.18 o
   6   1   1      187.03      210.72      1.27 o
   7   1   1      134.03      134.72      0.93 o
   8   1   1      154.23      160.90      1.19 o
   9   1   1       72.97       71.00      0.95 o
  10   1   1       21.02       22.02      0.68 o
  11   1   1       94.83      101.17      1.79 o
  12   1   1        2.77        2.08      0.50 o
  13   1   1       15.71       15.36      0.84 o
  14   1   1      100.01      100.61      5.09 o
   0   2   1      583.07      545.21     23.99 o
   1   2   1     1745.76     1756.73     13.34 o
   2   2   1     1623.59     1652.85     12.37 o
   3   2   1      802.31      833.61      5.00 o
   4   2   1      848.71      901.48      4.45 o
   5   2   1     1102.60     1108.17      5.38 o
   6   2   1      638.17      668.34      3.79 o
   7   2   1      176.93      165.44      1.18 o
   8   2   1      431.01      427.56      2.57 o
   9   2   1       50.97       54.09      1.06 o
  10   2   1      105.36      101.46      1.70 o
  11   2   1      103.41      102.46      1.79 o
  12   2   1       78.02       84.80      2.09 o
  13   2   1       27.36       27.25      1.31 o
  14   2   1        0.85        0.67      0.61 o
   0   3   1      370.54      329.24      3.40 o
   1   3   1      360.32      377.75      2.39 o
   2   3   1      240.50      249.24      1.73 o
   3   3   1      421.46      443.07      2.44 o
   4   3   1      243.13      269.55      1.54 o
   5   3   1       38.70       34.42      0.36 o
   6   3   1      307.82      308.99      1.59 o
   7   3   1       73.42       74.97      0.74 o
   8   3   1      258.65      259.76      1.68 o
   9   3   1      237.07      238.49      3.27 o
  10   3   1      249.57      240.54      2.87 o
  11   3   1      169.60      174.14      2.93 o
  12   3   1       23.13       20.21      1.73 o
  13   3   1       10.94       11.87      1.73 o
  14   3   1       13.16       12.53      1.09 o
   0   4   1       12.22        9.18      0.28 o
   1   4   1     1539.49     1667.97      7.39 o
   2   4   1      424.05      441.54      2.15 o
   3   4   1      127.21      133.55      0.89 o
   4   4   1      528.92      572.26      2.67 o
   5   4   1      115.68      116.08      0.78 o
   6   4   1      106.62      105.61      0.75 o
   7   4   1       39.80       38.22      0.59 o
   8   4   1       15.75       13.04      0.40 o
   9   4   1        2.15        2.43      0.31 o
  10   4   1        2.96        2.42      0.45 o
  11   4   1        5.56        4.44      0.68 o
  12   4   1       29.15       28.29      2.21 o
  13   4   1       78.26       83.31      2.59 o
  14   4   1        4.40        2.85      0.89 o
   0   5   1     3796.94     4101.42     25.82 o
   1   5   1      509.48      519.69      2.36 o
   2   5   1      181.13      197.25      1.13 o
   3   5   1      905.46      944.68      3.65 o
   4   5   1       90.32       98.00      0.70 o
   5   5   1      610.90      594.52      2.71 o
   6   5   1      349.33      339.87      1.77 o
   7   5   1      122.63      119.23      0.99 o
   8   5   1       13.00       12.96      0.40 o
   9   5   1       35.80       35.48      0.70 o
  10   5   1       62.83       62.94      1.29 o
  11   5   1       21.61       20.97      0.99 o
  12   5   1        6.69        6.66      0.89 o
  13   5   1       30.38       31.29      1.80 o
   0   6   1      116.07      111.06      0.91 o
   1   6   1       50.51       63.44      0.49 o
   2   6   1      388.99      394.62      1.60 o
   3   6   1      131.58      142.31      0.81 o
   4   6   1      387.50      386.19      1.85 o
   5   6   1      143.68      133.75      0.98 o
   6   6   1      139.25      127.05      1.01 o
   7   6   1       76.44       75.16      0.83 o
   8   6   1       21.46       23.86      0.53 o
   9   6   1        7.41        6.38      0.37 o
  10   6   1       10.22        9.69      0.51 o
  11   6   1       44.25       47.08      1.34 o
  12   6   1       10.98       10.54      0.95 o
  13   6   1        1.18        1.05      0.76 o
   0   7   1      190.45      198.56      1.39 o
   1   7   1      185.16      175.25      0.97 o
   2   7   1       15.56       17.70      0.29 o
   3   7   1      283.02      274.52      1.39 o
   4   7   1      354.09      335.71      1.72 o
   5   7   1        4.82        3.96      0.26 o
   6   7   1      275.62      269.00      1.68 o
   7   7   1      113.26      108.56      1.06 o
   8   7   1      130.37      124.93      1.19 o
   9   7   1       10.63        9.95      0.45 o
  10   7   1        2.69        2.46      0.39 o
  11   7   1        0.24       -0.47      0.50 o
  12   7   1       11.64       13.20      0.98 o
  13   7   1       59.96       65.08      2.41 o
   0   8   1      199.30      203.06      1.71 o
   1   8   1       89.29       72.25      0.61 o
   2   8   1      167.18      159.13      1.00 o
   3   8   1       17.88       15.43      0.36 o
   4   8   1       10.53       10.65      0.32 o
   5   8   1      107.51       98.66      0.97 o
   6   8   1       80.93       71.96      0.87 o
   7   8   1       35.05       33.76      0.65 o
   8   8   1       11.80       11.44      0.47 o
   9   8   1        5.87        5.93      0.45 o
  10   8   1       47.72       48.14      1.09 o
  11   8   1        2.16        2.41      0.52 o
  12   8   1       52.92       57.27      1.80 o
   0   9   1       15.17       10.79      0.45 o
   1   9   1        7.01        2.73      0.26 o
   2   9   1      277.88      282.68      1.70 o
   3   9   1       26.32       18.77      0.46 o
   4   9   1      168.68      153.15      1.22 o
   5   9   1       10.82       10.05      0.44 o
   6   9   1       46.58       46.98      0.91 o
   7   9   1        5.40        5.45      0.37 o
   8   9   1       67.52       65.98      1.04 o
   9   9   1        8.35        8.57      0.54 o
  10   9   1       28.52       27.84      0.94 o
  11   9   1       31.46       33.10      1.10 o
  12   9   1        8.39        7.79      1.07 o
   0  10   1       30.39       29.07      0.69 o
   1  10   1      109.92      115.29      1.01 o
   2  10   1       91.02       86.26      0.94 o
   3  10   1       49.43       52.78      0.77 o
   4  10   1      246.17      243.97      1.76 o
   5  10   1       25.84       26.80      0.59 o
   6  10   1       10.66       11.36      0.49 o
   7  10   1       45.46       46.97      0.93 o
   8  10   1      148.29      149.17      1.71 o
   9  10   1       20.39       19.68      0.79 o
  10  10   1       15.11       14.85      0.80 o
  11  10   1       21.62       23.12      1.12 o
   0  11   1       20.76       20.81      0.76 o
   1  11   1       38.57       37.41      0.66 o
   2  11   1       33.37       32.90      0.70 o
   3  11   1       28.41       27.14      0.68 o
   4  11   1       34.73       33.58      0.74 o
   5  11   1       69.83       73.20      1.11 o
   6  11   1      157.08      163.54      1.64 o
   7  11   1       62.40       62.68      1.21 o
   8  11   1       66.61       66.76      1.32 o
   9  11   1      100.92      104.43      1.78 o
  10  11   1       19.50       20.89      1.04 o
   0  12   1        0.46        0.78      0.48 o
   1  12   1       19.27       18.15      0.61 o
   2  12   1       29.96       32.95      0.85 o
   3  12   1       27.93       26.92      0.81 o
   4  12   1       18.49       18.79      0.71 o
   5  12   1      131.47      135.54      1.65 o
   6  12   1       38.57       40.22      0.97 o
   7  12   1       15.44       14.24      0.71 o
   8  12   1       67.55       69.66      1.52 o
   9  12   1       31.53       34.30      1.26 o
   0  13   1      262.24      272.51      4.23 o
   1  13   1       42.60       43.71      1.07 o
   2  13   1        5.54        5.32      0.57 o
   3  13   1      112.57      116.04      1.63 o
   4  13   1      111.53      114.78      1.60 o
   5  13   1        3.70        3.11      0.49 o
   6  13   1       48.07       51.42      1.16 o
   7  13   1       24.42       23.70      0.95 o
   8  13   1        4.98        4.27      0.64 o
   0  14   1       55.69       56.12      1.96 o
   1  14   1       64.94       67.62      1.73 o
   2  14   1       38.90       39.56      1.24 o
   3  14   1        4.35        4.05      0.58 o
   4  14   1        8.57        8.26      0.65 o
   5  14   1       10.93       10.23      0.74 o
   6  14   1        4.19        3.90      0.59 o
   0  15   1        8.27        9.74      1.57 o
   1  15   1        9.28        7.81      0.87 o
   2  15   1       26.15       26.57      1.29 o
   3  15   1       16.59       15.86      0.96 o
   4  15   1        6.03        5.46      0.72 o
   0   0   2     2359.47     2331.41     24.53 o
   1   0   2     2200.04     2216.55     45.47 o
   2   0   2     1166.53     1132.06     15.11 o
   3   0   2       38.80       43.74      0.94 o
   4   0   2      950.75      977.53      5.92 o
   5   0   2        7.66       13.43      0.37 o
   6   0   2       20.25       17.49      0.70 o
   7   0   2      254.82      271.36      2.24 o
   8   0   2      302.78      285.61      2.84 o
   9   0   2       57.40       52.65      1.08 o
  10   0   2       25.47       28.98      0.96 o
  11   0   2       10.69       11.44      0.87 o
  12   0   2      331.24      352.71      5.71 o
  13   0   2       10.80        9.42      1.46 o
  14   0   2        1.66        3.17      1.70 o
   0   1   2        4.59        3.87      0.22 o
   1   1   2      984.97     1005.89      6.31 o
   2   1   2     1849.63     1914.18     16.72 o
   3   1   2        7.60        7.81      0.29 o
   4   1   2      845.89      916.41      4.33 o
   5   1   2      236.71      270.55      1.42 o
   6   1   2       23.78       20.52      0.32 o
   7   1   2       85.65       87.16      0.72 o
   8   1   2      157.48      148.58      1.16 o
   9   1   2      227.02      230.74      1.99 o
  10   1   2      213.38      212.06      2.08 o
  11   1   2       34.95       33.92      0.90 o
  12   1   2        5.79        5.59      0.58 o
  13   1   2       17.67       19.12      0.96 o
  14   1   2        5.34        2.75      1.44 o
   0   2   2       15.57       17.53      0.44 o
   1   2   2     4015.12     3947.22     25.71 o
   2   2   2       54.73       50.25      0.56 o
   3   2   2      874.34      937.61      4.80 o
   4   2   2      150.97      171.66      1.09 o
   5   2   2      483.85      490.19      2.32 o
   6   2   2       33.05       42.07      0.47 o
   7   2   2      890.04      905.66      4.54 o
   8   2   2      232.64      233.99      1.79 o
   9   2   2       52.07       49.40      1.20 o
  10   2   2      137.78      133.66      1.63 o
  11   2   2      100.92      107.36      1.85 o
  12   2   2       35.89       41.32      1.50 o
  13   2   2       54.01       58.01      1.80 o
  14   2   2       22.22       24.14      2.19 o
   0   3   2        5.55        2.83      0.20 o
   1   3   2     1651.50     1669.45      8.08 o
   2   3   2      263.26      276.94      1.79 o
   3   3   2      804.68      820.31      3.84 o
   4   3   2      495.64      514.09      2.51 o
   5   3   2      383.77      356.92      1.70 o
   6   3   2      478.62      503.15      2.34 o
   7   3   2       55.05       46.30      0.60 o
   8   3   2      119.45      113.14      1.17 o
   9   3   2       90.00       90.54      1.45 o
  10   3   2      132.09      126.54      1.78 o
  11   3   2        6.37        6.94      0.77 o
  12   3   2       60.99       60.73      1.80 o
  13   3   2       86.57       87.61      2.31 o
  14   3   2       20.30       22.96      1.42 o
   0   4   2      722.02      772.23      4.88 o
   1   4   2      376.45      380.84      1.84 o
   2   4   2      797.50      893.44      4.19 o
   3   4   2      434.23      435.15      2.27 o
   4   4   2       33.95       34.86      0.45 o
   5   4   2       72.58       68.95      0.69 o
   6   4   2      257.37      262.16      1.42 o
   7   4   2        5.37        4.36      0.22 o
   8   4   2       58.43       58.84      0.73 o
   9   4   2       30.29       29.57      0.83 o
  10   4   2        4.55        3.67      0.46 o
  11   4   2       39.44       36.05      2.06 o
  12   4   2        0.23        0.83      0.57 o
  13   4   2       11.35       12.84      1.24 o
  14   4   2       21.14       21.50      1.61 o
   0   5   2      329.66      325.19      2.11 o
   1   5   2      652.36      710.37      3.14 o
   2   5   2      313.77      341.95      1.68 o
   3   5   2      433.29      451.35      1.98 o
   4   5   2      260.26      246.58      1.36 o
   5   5   2      673.91      658.78      2.84 o
   6   5   2      239.44      221.01      1.40 o
   7   5   2       14.66       14.81      0.39 o
   8   5   2        6.44        6.36      0.32 o
   9   5   2      110.89      111.33      1.34 o
  10   5   2       83.93       89.06      1.23 o
  11   5   2       16.29       15.13      0.88 o
  12   5   2        8.63        8.70      1.05 o
  13   5   2       10.85        9.95      1.11 o
   0   6   2       30.62       21.81      0.51 o
   1   6   2       87.84       85.07      0.57 o
   2   6   2      109.75      111.18      0.84 o
   3   6   2       31.71       29.11      0.35 o
   4   6   2      187.55      181.45      1.12 o
   5   6   2        7.92        8.74      0.29 o
   6   6   2      225.53      213.39      1.50 o
   7   6   2      273.65      258.32      1.69 o
   8   6   2      127.77      116.54      1.14 o
   9   6   2       85.55       87.20      1.09 o
  10   6   2        9.81        8.70      0.51 o
  11   6   2        6.35        7.52      0.80 o
  12   6   2        5.25        4.65      0.77 o
  13   6   2       52.50       49.61      2.08 o
   0   7   2       71.87       81.27      0.83 o
   1   7   2      263.86      275.02      1.30 o
   2   7   2      169.94      166.67      0.94 o
   3   7   2      107.49      106.62      0.77 o
   4   7   2      179.49      176.33      1.14 o
   5   7   2      652.87      612.27      3.00 o
   6   7   2       89.87       87.69      0.95 o
   7   7   2       21.29       18.38      0.49 o
   8   7   2       15.15       13.30      0.48 o
   9   7   2       71.32       72.51      1.03 o
  10   7   2       32.28       31.86      0.82 o
  11   7   2       67.15       71.24      1.38 o
  12   7   2       34.10       32.55      1.48 o
  13   7   2       13.58       15.04      1.43 o
   0   8   2      361.21      362.22      2.48 o
   1   8   2      473.38      444.54      2.00 o
   2   8   2      292.02      295.36      1.57 o
   3   8   2       31.23       29.21      0.46 o
   4   8   2      178.35      163.01      1.16 o
   5   8   2       41.10       37.14      0.58 o
   6   8   2       66.29       66.28      0.85 o
   7   8   2       10.03       10.54      0.44 o
   8   8   2       23.19       24.01      0.64 o
   9   8   2       10.22       10.94      0.63 o
  10   8   2       79.72       81.67      1.31 o
  11   8   2       26.19       23.60      0.93 o
  12   8   2        0.54        1.26      0.64 o
   0   9   2      217.02      212.48      1.87 o
   1   9   2      205.62      175.30      1.25 o
   2   9   2       65.67       53.46      0.66 o
   3   9   2      388.32      364.12      2.16 o
   4   9   2      278.80      293.04      1.83 o
   5   9   2      178.45      183.71      1.34 o
   6   9   2       21.20       20.44      0.56 o
   7   9   2       20.85       20.57      0.60 o
   8   9   2       28.06       28.19      0.77 o
   9   9   2        5.47        4.24      0.46 o
  10   9   2       20.89       20.61      0.80 o
  11   9   2        2.14        1.89      0.48 o
  12   9   2       48.14       47.85      1.90 o
   0  10   2       35.44       30.74      0.73 o
   1  10   2       90.16       92.41      0.93 o
   2  10   2       21.06       19.27      0.50 o
   3  10   2      402.35      403.55      2.60 o
   4  10   2       16.58       13.67      0.47 o
   5  10   2       76.96       81.90      0.95 o
   6  10   2       88.58       90.42      1.16 o
   7  10   2      145.89      150.65      1.65 o
   8  10   2       92.83       88.50      1.32 o
   9  10   2      133.54      135.76      1.80 o
  10  10   2       40.26       40.71      1.17 o
  11  10   2        4.19        3.91      0.60 o
   0  11   2       10.27        9.66      0.58 o
   1  11   2       76.34       75.10      0.91 o
   2  11   2       61.07       59.58      0.94 o
   3  11   2        0.82        0.99      0.30 o
   4  11   2       89.09       88.27      1.13 o
   5  11   2      103.75      106.37      1.18 o
   6  11   2       14.35       14.52      0.62 o
   7  11   2      317.59      325.86      2.97 o
   8  11   2       47.47       49.28      1.21 o
   9  11   2       20.14       20.34      1.00 o
  10  11   2       46.63       46.07      1.45 o
   0  12   2       25.26       25.81      0.97 o
   1  12   2       16.96       17.63      0.64 o
   2  12   2        3.48        2.42      0.40 o
   3  12   2       23.95       22.69      0.76 o
   4  12   2       96.66       95.23      1.39 o
   5  12   2       13.62       13.28      0.63 o
   6  12   2       55.40       58.45      1.13 o
   7  12   2       93.45       98.86      1.50 o
   8  12   2        7.74        9.45      0.82 o
   9  12   2       74.33       76.95      1.74 o
   0  13   2        9.61        8.51      0.97 o
   1  13   2      106.14      112.33      1.91 o
   2  13   2      165.38      168.46      2.20 o
   3  13   2      103.03      103.16      1.51 o
   4  13   2       13.38       13.83      0.70 o
   5  13   2        8.14        8.03      0.62 o
   6  13   2       53.77       54.47      1.22 o
   7  13   2       18.50       18.85      0.86 o
   8  13   2       17.64       16.30      0.92 o
   0  14   2        0.03        0.55      0.70 o
   1  14   2       80.16       82.82      1.88 o
   2  14   2       10.57       11.21      0.81 o
   3  14   2       72.61       75.01      1.69 o
   4  14   2       42.95       44.09      1.15 o
   5  14   2       16.16       16.97      0.86 o
   6  14   2        3.37        2.52      0.56 o
   0  15   2       26.50       32.60      3.25 o
   1  15   2       52.25       57.03      1.70 o
   2  15   2       14.38       15.09      1.01 o
   3  15   2       14.47       14.81      1.22 o
   4  15   2        9.31        9.71      0.80 o
   1   0   3     4454.79     4361.20     37.41 o
   2   0   3     3309.69     3316.15     30.94 o
   3   0   3      144.12      191.54      2.07 o
   4   0   3      436.71      501.19      3.28 o
   5   0   3     1574.29     1691.65      9.64 o
   6   0   3      942.14     1012.30      5.72 o
   7   0   3       14.18       24.75      0.53 o
   8   0   3      140.07      144.70      1.83 o
   9   0   3      132.71      127.07      1.78 o
  10   0   3      158.71      155.49      2.21 o
  11   0   3       98.97       97.89      1.92 o
  12   0   3       44.97       47.80      1.77 o
  13   0   3       10.86       11.04      1.10 o
  14   0   3        6.40        4.31      1.55 o
   0   1   3      335.04      341.72      3.64 o
   1   1   3     1508.21     1536.04      8.98 o
   2   1   3      439.88      476.11      3.32 o
   3   1   3     2237.77     2377.81     11.91 o
   4   1   3      502.38      580.92      2.81 o
   5   1   3      780.78      865.52      3.71 o
   6   1   3      191.99      181.29      1.06 o
   7   1   3      276.68      297.72      1.94 o
   8   1   3       11.51       13.78      0.37 o
   9   1   3       52.07       49.43      0.76 o
  10   1   3       56.07       52.72      1.11 o
  11   1   3       39.65       41.77      0.96 o
  12   1   3       27.06       28.02      0.88 o
  13   1   3       68.40       68.96      2.75 o
  14   1   3        6.42        6.46      1.19 o
   0   2   3     1934.86     1959.31     20.88 o
   1   2   3     2799.77     2806.50     14.35 o
   2   2   3      486.59      509.92      3.77 o
   3   2   3      231.37      241.97      1.45 o
   4   2   3      552.98      559.92      2.81 o
   5   2   3      665.11      727.16      3.18 o
   6   2   3       67.92       72.12      0.67 o
   7   2   3      641.24      635.26      2.97 o
   8   2   3      205.81      200.50      1.54 o
   9   2   3      144.06      143.83      1.48 o
  10   2   3       11.38       13.97      0.60 o
  11   2   3       22.98       24.10      0.79 o
  12   2   3       41.81       43.43      1.53 o
  13   2   3        8.31        7.13      0.94 o
  14   2   3        2.89        2.58      0.74 o
   0   3   3     1822.25     1895.62     11.27 o
   1   3   3     1423.16     1531.43      7.09 o
   2   3   3       47.06       59.97      0.54 o
   3   3   3      721.37      772.06      3.98 o
   4   3   3      569.00      580.29      2.88 o
   5   3   3      395.78      409.99      2.04 o
   6   3   3      163.99      156.34      1.01 o
   7   3   3      278.48      268.47      1.56 o
   8   3   3        6.09        5.86      0.33 o
   9   3   3       85.50       81.83      1.06 o
  10   3   3       17.49       16.61      0.64 o
  11   3   3       92.43       92.02      1.89 o
  12   3   3        4.78        4.31      0.76 o
  13   3   3       63.90       61.70      2.14 o
  14   3   3       16.82       18.07      1.38 o
   0   4   3      739.11      817.11      5.40 o
   1   4   3      440.68      448.68      1.99 o
   2   4   3       68.39       77.99      0.61 o
   3   4   3      635.61      669.40      3.03 o
   4   4   3      224.47      222.16      1.29 o
   5   4   3       35.58       37.52      0.48 o
   6   4   3       14.68       13.33      0.32 o
   7   4   3      150.80      153.39      1.19 o
   8   4   3      528.06      510.02      2.88 o
   9   4   3       88.27       88.01      1.14 o
  10   4   3       75.94       81.74      1.35 o
  11   4   3       89.37       86.48      1.96 o
  12   4   3       12.20       13.54      1.06 o
  13   4   3       80.59       80.23      2.34 o
  14   4   3       13.72       13.41      1.32 o
   0   5   3        0.73        0.30      0.12 o
   1   5   3        9.62       11.58      0.24 o
   2   5   3      410.00      417.04      1.81 o
   3   5   3      716.71      734.01      3.03 o
   4   5   3      378.24      383.41      1.95 o
   5   5   3      127.85      134.20      0.95 o
   6   5   3      306.98      300.99      1.75 o
   7   5   3      546.92      517.40      2.85 o
   8   5   3      159.17      160.33      1.40 o
   9   5   3        4.95        4.73      0.35 o
  10   5   3       20.09       19.18      0.70 o
  11   5   3       15.27       15.64      0.85 o
  12   5   3        3.40        3.47      1.02 o
  13   5   3       77.08       76.47      2.38 o
   0   6   3      166.96      167.30      1.20 o
   1   6   3       53.60       46.71      0.42 o
   2   6   3      510.70      521.71      2.11 o
   3   6   3       12.00       12.79      0.27 o
   4   6   3      110.65      103.51      0.84 o
   5   6   3     1053.19     1003.25      4.28 o
   6   6   3       22.49       20.75      0.45 o
   7   6   3      128.78      121.76      1.14 o
   8   6   3       24.03       24.89      0.60 o
   9   6   3       50.19       48.02      0.83 o
  10   6   3       10.78        9.38      0.53 o
  11   6   3       37.20       37.44      1.05 o
  12   6   3       12.76       14.20      1.06 o
  13   6   3       57.11       60.67      2.27 o
   0   7   3        0.01        0.34      0.16 o
   1   7   3       15.45       13.76      0.27 o
   2   7   3      496.36      515.23      2.18 o
   3   7   3      537.50      516.31      2.30 o
   4   7   3      179.30      181.99      1.15 o
   5   7   3       53.89       51.42      0.68 o
   6   7   3      242.38      225.20      1.58 o
   7   7   3      183.36      178.09      1.48 o
   8   7   3       94.28       91.84      1.08 o
   9   7   3       63.52       62.78      1.01 o
  10   7   3       10.20        9.30      0.53 o
  11   7   3       66.87       65.42      1.63 o
  12   7   3       43.10       45.55      1.69 o
  13   7   3       32.02       27.85      1.75 o
   0   8   3        5.30        8.72      0.38 o
   1   8   3      349.09      321.77      1.55 o
   2   8   3      227.25      218.13      1.33 o
   3   8   3      518.17      495.39      2.42 o
   4   8   3      144.13      149.29      1.09 o
   5   8   3       16.79       15.91      0.42 o
   6   8   3      315.17      299.95      2.01 o
   7   8   3       23.48       23.57      0.60 o
   8   8   3       15.50       13.61      0.54 o
   9   8   3      149.02      149.41      1.76 o
  10   8   3       10.75       10.67      0.60 o
  11   8   3       43.51       46.13      1.22 o
  12   8   3        8.14        7.05      0.91 o
   0   9   3      152.43      145.01      1.49 o
   1   9   3      616.85      578.71      2.80 o
   2   9   3       16.74       21.12      0.43 o
   3   9   3       17.14       13.14      0.39 o
   4   9   3       74.45       64.96      0.80 o
   5   9   3      170.88      164.09      1.28 o
   6   9   3      229.90      230.50      1.78 o
   7   9   3       74.03       71.37      1.02 o
   8   9   3        8.26        9.41      0.55 o
   9   9   3        3.36        3.32      0.46 o
  10   9   3       13.02       12.53      0.68 o
  11   9   3       25.50       27.44      1.07 o
   0  10   3      460.95      456.28      3.38 o
   1  10   3       43.75       42.73      0.65 o
   2  10   3      111.79      103.78      1.27 o
   3  10   3       69.26       72.89      0.93 o
   4  10   3        0.96        0.65      0.24 o
   5  10   3      137.26      139.79      1.30 o
   6  10   3       11.79       10.50      0.48 o
   7  10   3      112.23      112.53      1.45 o
   8  10   3       12.81       11.73      0.61 o
   9  10   3        0.93        1.55      0.45 o
  10  10   3        4.49        3.87      0.55 o
  11  10   3        2.81        3.18      0.59 o
   0  11   3       47.72       52.23      1.15 o
   1  11   3       45.91       43.00      0.71 o
   2  11   3       29.53       30.64      0.74 o
   3  11   3       70.62       71.09      1.26 o
   4  11   3       83.47       84.47      1.13 o
   5  11   3      144.00      148.29      1.44 o
   6  11   3       66.97       68.77      1.12 o
   7  11   3       56.98       57.34      1.15 o
   8  11   3        2.77        2.95      0.52 o
   9  11   3      191.49      203.33      2.64 o
  10  11   3       24.32       22.05      1.00 o
   0  12   3       34.72       34.35      1.09 o
   1  12   3       12.38       11.28      0.55 o
   2  12   3       10.84       10.67      0.58 o
   3  12   3       91.76       92.13      1.35 o
   4  12   3       54.04       54.83      1.06 o
   5  12   3       77.70       79.38      1.24 o
   6  12   3       64.99       65.91      1.19 o
   7  12   3       48.54       49.41      1.11 o
   8  12   3       71.33       74.32      1.57 o
   9  12   3        5.26        4.92      0.72 o
   0  13   3       46.27       48.47      1.86 o
   1  13   3      260.36      258.53      3.02 o
   2  13   3       21.78       19.86      0.86 o
   3  13   3       82.30       84.94      1.38 o
   4  13   3      209.36      213.13      2.31 o
   5  13   3      102.08      104.51      1.64 o
   6  13   3        3.08        2.91      0.51 o
   7  13   3       16.84       18.34      0.86 o
   8  13   3        4.00        4.78      0.67 o
   0  14   3       49.11       49.28      2.13 o
   1  14   3      111.18      110.63      1.99 o
   2  14   3      121.01      125.68      2.15 o
   3  14   3       69.47       70.85      1.49 o
   4  14   3        5.93        5.51      0.65 o
   5  14   3        7.01        5.29      0.63 o
   6  14   3       46.12       45.94      1.54 o
   0  15   3        0.03        0.51      1.01 o
   1  15   3        7.34        6.61      0.83 o
   2  15   3      117.74      119.90      2.26 o
   3  15   3       15.30       15.09      1.06 o
   4  15   3      121.72      125.93      2.35 o
   0   0   4     1941.39     1891.44     19.04 o
   1   0   4      443.87      464.55      3.09 o
   2   0   4      234.02      276.43      2.28 o
   3   0   4      379.77      432.99      2.98 o
   4   0   4     2579.30     2753.53     15.55 o
   5   0   4      305.55      341.61      2.53 o
   6   0   4        1.80        3.10      0.42 o
   7   0   4       49.34       61.03      0.93 o
   8   0   4      137.06      145.56      1.79 o
   9   0   4       88.39       79.85      1.80 o
  10   0   4      116.48      118.92      1.75 o
  11   0   4       24.92       25.94      1.06 o
  12   0   4       33.30       39.27      1.68 o
  13   0   4       40.00       43.07      1.93 o
  14   0   4        0.90       -1.02      1.15 o
   0   1   4       26.77       33.46      0.52 o
   1   1   4      527.73      552.96      3.04 o
   2   1   4     1347.34     1362.66      6.99 o
   3   1   4      528.10      578.72      2.76 o
   4   1   4      356.19      361.30      1.84 o
   5   1   4      135.39      140.03      0.91 o
   6   1   4       63.07       73.68      0.61 o
   7   1   4        1.90        0.84      0.16 o
   8   1   4      120.76      110.98      1.03 o
   9   1   4        7.31        7.06      0.36 o
  10   1   4        1.55        1.17      0.28 o
  11   1   4      135.45      136.16      1.83 o
  12   1   4       36.42       34.69      1.03 o
  13   1   4        6.98        6.49      0.82 o
  14   1   4        1.67        1.62      0.87 o
   0   2   4      605.68      617.44      5.13 o
   1   2   4      556.72      597.37      3.39 o
   2   2   4      502.60      523.65      2.97 o
   3   2   4     1222.15     1337.37      6.04 o
   4   2   4      320.95      360.07      1.87 o
   5   2   4     1110.70     1158.57      4.77 o
   6   2   4      498.24      496.52      2.35 o
   7   2   4      451.57      445.22      2.32 o
   8   2   4       25.18       24.22      0.49 o
   9   2   4       16.34       17.66      0.60 o
  10   2   4       21.79       19.20      0.67 o
  11   2   4      114.25      118.32      1.66 o
  12   2   4       17.26       18.67      0.82 o
  13   2   4       33.58       35.22      1.47 o
  14   2   4       19.52       22.52      1.34 o
   0   3   4       19.30       19.32      0.39 o
   1   3   4      161.36      152.02      0.95 o
   2   3   4      195.05      204.76      1.21 o
   3   3   4     1986.20     2062.36      9.16 o
   4   3   4      870.53      878.20      4.00 o
   5   3   4      595.82      608.26      2.82 o
   6   3   4      183.17      174.87      1.15 o
   7   3   4      211.70      193.69      1.33 o
   8   3   4       40.09       39.38      0.72 o
   9   3   4      360.84      344.32      2.53 o
  10   3   4        2.94        2.69      0.37 o
  11   3   4       32.84       33.71      1.05 o
  12   3   4        5.04        5.91      0.85 o
  13   3   4        6.89        7.38      0.88 o
  14   3   4        2.73        2.84      0.86 o
   0   4   4     1985.16     2027.47     13.99 o
   1   4   4      292.02      327.61      1.56 o
   2   4   4      703.33      735.16      3.16 o
   3   4   4      268.42      291.82      1.51 o
   4   4   4      101.14      100.03      0.81 o
   5   4   4       38.70       37.31      0.51 o
   6   4   4      940.26      919.51      3.92 o
   7   4   4       95.99       96.30      0.89 o
   8   4   4       74.57       78.87      0.93 o
   9   4   4      116.59      116.60      1.39 o
  10   4   4      141.38      141.85      1.74 o
  11   4   4       12.02       12.42      0.73 o
  12   4   4        1.74        1.46      0.62 o
  13   4   4       79.91       85.47      2.43 o
  14   4   4        5.42        6.41      1.97 o
   0   5   4      130.00      132.71      1.15 o
   1   5   4        6.19        8.60      0.20 o
   2   5   4       53.55       62.88      0.49 o
   3   5   4       76.19       85.52      0.61 o
   4   5   4      193.45      195.77      1.22 o
   5   5   4      161.11      168.05      1.16 o
   6   5   4      630.25      611.04      2.98 o
   7   5   4       53.73       52.12      0.74 o
   8   5   4      129.75      125.61      1.25 o
   9   5   4       39.09       37.66      0.74 o
  10   5   4       96.46       97.76      1.53 o
  11   5   4       47.02       46.46      1.14 o
  12   5   4       47.84       47.37      1.79 o
  13   5   4        8.92        7.98      1.08 o
   0   6   4     1413.45     1469.33      6.50 o
   1   6   4       38.25       29.43      0.33 o
   2   6   4       36.62       28.00      0.36 o
   3   6   4       77.50       77.63      0.62 o
   4   6   4      187.50      170.74      1.12 o
   5   6   4        1.32        1.34      0.20 o
   6   6   4       22.07       16.69      0.46 o
   7   6   4      192.33      186.08      1.52 o
   8   6   4      125.52      126.45      1.32 o
   9   6   4       63.75       62.89      0.92 o
  10   6   4        0.87        0.75      0.35 o
  11   6   4       23.96       24.69      0.85 o
  12   6   4       12.28       12.98      0.95 o
  13   6   4        4.54        3.02      1.17 o
   0   7   4        1.08        0.74      0.22 o
   1   7   4      157.95      152.47      0.91 o
   2   7   4      744.03      741.63      3.05 o
   3   7   4      107.06      110.31      0.90 o
   4   7   4      126.32      117.68      0.91 o
   5   7   4      178.90      172.84      1.27 o
   6   7   4       42.43       39.13      0.65 o
   7   7   4        2.37        1.46      0.27 o
   8   7   4       55.35       50.87      0.92 o
   9   7   4      132.51      129.25      1.44 o
  10   7   4       16.01       15.78      0.65 o
  11   7   4       46.59       45.56      1.14 o
  12   7   4       14.03       14.70      1.07 o
   0   8   4       26.02       21.91      0.51 o
   1   8   4      360.54      340.38      1.64 o
   2   8   4      205.79      192.16      1.23 o
   3   8   4      135.63      133.15      1.01 o
   4   8   4      189.32      186.62      1.27 o
   5   8   4      102.91       99.21      0.95 o
   6   8   4       41.13       36.65      0.81 o
   7   8   4      196.28      185.64      1.63 o
   8   8   4      119.04      117.42      1.36 o
   9   8   4       18.73       19.58      0.78 o
  10   8   4       29.42       28.56      0.87 o
  11   8   4       28.28       29.38      0.98 o
  12   8   4        5.52        5.45      0.77 o
   0   9   4      229.11      216.95      1.92 o
   1   9   4       14.48       12.86      0.37 o
   2   9   4      142.30      134.67      1.54 o
   3   9   4        6.27        6.08      0.31 o
   4   9   4       46.48       48.76      0.71 o
   5   9   4       27.92       26.36      0.54 o
   6   9   4       28.23       30.31      0.65 o
   7   9   4        5.64        4.22      0.38 o
   8   9   4      239.16      232.23      2.18 o
   9   9   4       23.33       24.40      0.82 o
  10   9   4        2.95        2.56      0.46 o
  11   9   4       23.85       27.07      0.92 o
   0  10   4       23.42       24.97      0.70 o
   1  10   4       42.35       40.90      0.68 o
   2  10   4       22.67       22.84      0.55 o
   3  10   4       80.12       81.05      0.98 o
   4  10   4       22.02       21.56      0.54 o
   5  10   4       12.42       13.40      0.47 o
   6  10   4       16.99       18.19      0.59 o
   7  10   4       25.31       26.50      0.84 o
   8  10   4       32.16       30.87      0.92 o
   9  10   4       12.07       12.13      0.71 o
  10  10   4       34.65       34.10      1.08 o
  11  10   4        6.27        6.63      0.69 o
   0  11   4        5.59        5.34      0.52 o
   1  11   4       17.15       17.90      0.51 o
   2  11   4       56.58       63.90      0.99 o
   3  11   4       60.42       61.71      0.98 o
   4  11   4       54.78       54.86      1.12 o
   5  11   4       30.48       31.00      0.73 o
   6  11   4       22.71       21.40      0.70 o
   7  11   4      116.48      118.15      1.66 o
   8  11   4       27.81       27.40      0.98 o
   9  11   4       10.98        9.47      0.77 o
  10  11   4       51.51       53.74      1.48 o
   0  12   4       53.45       53.90      1.27 o
   1  12   4       83.85       84.85      1.27 o
   2  12   4      119.99      124.53      1.60 o
   3  12   4       32.42       32.94      0.90 o
   4  12   4       99.88      102.07      1.54 o
   5  12   4       37.63       37.27      0.96 o
   6  12   4       37.24       35.95      0.94 o
   7  12   4       22.51       20.32      0.82 o
   8  12   4        1.62        1.65      0.50 o
   9  12   4       18.97       20.88      1.16 o
   0  13   4       99.51      102.03      2.49 o
   1  13   4       37.04       38.91      1.21 o
   2  13   4       36.33       35.94      1.07 o
   3  13   4      111.70      117.14      1.62 o
   4  13   4       27.00       26.10      0.88 o
   5  13   4        3.11        2.48      0.48 o
   6  13   4       29.37       28.92      0.99 o
   7  13   4        1.69        1.70      0.54 o
   8  13   4        8.34        8.74      0.76 o
   0  14   4       13.24       15.50      1.77 o
   1  14   4       14.43       13.50      0.90 o
   2  14   4       17.45       17.78      0.98 o
   3  14   4       17.32       15.46      0.82 o
   4  14   4       13.31       11.61      0.73 o
   5  14   4        0.74        0.26      0.48 o
   6  14   4        2.28        2.52      0.59 o
   0  15   4       28.45       26.05      2.19 o
   1  15   4       13.06       12.93      1.10 o
   2  15   4        5.65        4.65      0.75 o
   3  15   4        9.31        9.31      0.86 o
   4  15   4       10.40       10.30      0.86 o
   1   0   5      943.34      982.47      6.60 o
   2   0   5     2572.80     2651.08     15.51 o
   3   0   5      264.39      322.40      2.34 o
   4   0   5      768.55      816.89      4.72 o
   5   0   5      335.02      365.20      2.62 o
   6   0   5       78.72       85.05      1.01 o
   7   0   5      372.51      384.97      3.01 o
   8   0   5       31.37       32.62      0.85 o
   9   0   5       91.95       79.52      1.44 o
  10   0   5        8.60       10.56      0.71 o
  11   0   5       51.23       46.16      1.34 o
  12   0   5       48.02       46.04      1.86 o
  13   0   5       40.54       40.32      2.55 o
  14   0   5       17.98       19.77      1.54 o
   0   1   5       15.39       23.16      0.67 o
   1   1   5     1867.97     1930.62      8.29 o
   2   1   5     1259.74     1333.00      5.30 o
   3   1   5     2011.60     2108.38      8.17 o
   4   1   5       87.87       84.43      0.69 o
   5   1   5      450.39      483.48      2.24 o
   6   1   5      287.34      286.75      1.55 o
   7   1   5       16.81       14.15      0.37 o
   8   1   5       28.41       29.47      0.58 o
   9   1   5       39.17       41.45      0.77 o
  10   1   5       50.07       50.65      0.90 o
  11   1   5       67.96       69.06      1.23 o
  12   1   5        1.59        2.24      0.46 o
  13   1   5       30.95       31.19      1.02 o
  14   1   5       42.14       44.66      2.75 o
   0   2   5       99.06       97.07      0.90 o
   1   2   5     4205.67     4387.56     17.78 o
   2   2   5      645.08      751.88      3.20 o
   3   2   5     1415.30     1593.97      6.55 o
   4   2   5      195.70      211.26      1.22 o
   5   2   5      825.98      849.05      3.79 o
   6   2   5      468.25      478.47      2.46 o
   7   2   5       72.62       64.32      0.75 o
   8   2   5       24.91       26.04      0.55 o
   9   2   5       46.43       42.99      0.74 o
  10   2   5      108.56      111.42      1.49 o
  11   2   5       16.61       16.88      0.79 o
  12   2   5       18.31       20.15      0.89 o
  13   2   5       21.68       21.16      1.13 o
  14   2   5       15.88       18.19      1.27 o
   0   3   5       18.86       27.09      0.45 o
   1   3   5      263.35      260.21      1.38 o
   2   3   5       50.63       53.81      0.49 o
   3   3   5      383.16      438.11      2.12 o
   4   3   5      120.85      129.39      0.85 o
   5   3   5     1064.61     1084.31      4.83 o
   6   3   5       23.72       22.15      0.41 o
   7   3   5      273.84      262.68      1.75 o
   8   3   5      226.73      216.14      1.72 o
   9   3   5       19.77       18.83      0.55 o
  10   3   5       10.85       10.18      0.54 o
  11   3   5       93.94       99.23      1.62 o
  12   3   5       79.70       81.77      1.76 o
  13   3   5        3.73        4.03      0.82 o
  14   3   5       14.77       14.80      1.48 o
   0   4   5      254.07      288.17      1.97 o
   1   4   5      595.77      637.20      2.80 o
   2   4   5       69.41       72.43      0.59 o
   3   4   5       51.95       53.85      0.50 o
   4   4   5      271.24      273.18      1.61 o
   5   4   5      240.51      236.02      1.52 o
   6   4   5       71.50       68.25      0.74 o
   7   4   5       28.47       25.09      0.48 o
   8   4   5      382.51      370.64      2.36 o
   9   4   5      206.22      197.13      1.93 o
  10   4   5        5.60        4.51      0.45 o
  11   4   5      183.76      187.03      2.48 o
  12   4   5       74.42       78.68      1.69 o
  13   4   5        2.09        0.84      0.70 o
   0   5   5       31.18       28.04      0.43 o
   1   5   5       71.39       67.34      0.50 o
   2   5   5      176.57      189.40      1.01 o
   3   5   5      507.35      513.96      2.19 o
   4   5   5      564.56      562.39      2.63 o
   5   5   5      574.04      566.81      2.79 o
   6   5   5      191.33      184.25      1.31 o
   7   5   5      288.41      272.13      1.89 o
   8   5   5       74.04       71.18      0.98 o
   9   5   5       10.87       10.59      0.47 o
  10   5   5      118.10      115.35      1.53 o
  11   5   5       17.16       17.25      0.81 o
  12   5   5       72.52       77.19      1.90 o
  13   5   5       19.09       19.59      1.44 o
   0   6   5        8.57        9.21      0.31 o
   1   6   5     1933.73     1994.92      6.35 o
   2   6   5      734.04      716.76      2.69 o
   3   6   5      250.61      251.06      1.34 o
   4   6   5      541.50      528.02      2.38 o
   5   6   5       18.15       18.23      0.40 o
   6   6   5       92.23       87.11      0.95 o
   7   6   5       16.88       14.92      0.49 o
   8   6   5        8.42        7.75      0.41 o
   9   6   5        6.04        6.37      0.41 o
  10   6   5       20.32       20.27      0.67 o
  11   6   5       12.52       14.39      1.02 o
  12   6   5       84.79       83.25      1.58 o
  13   6   5       24.00       26.13      1.69 o
   0   7   5      915.10      912.06      4.47 o
   1   7   5      144.83      150.45      0.91 o
   2   7   5      359.27      346.07      1.68 o
   3   7   5      937.38      926.50      3.70 o
   4   7   5      438.58      419.21      2.19 o
   5   7   5      168.34      165.80      1.25 o
   6   7   5       87.65       88.75      1.01 o
   7   7   5       48.34       44.87      0.80 o
   8   7   5        9.79        8.83      0.46 o
   9   7   5       22.67       22.97      0.68 o
  10   7   5        3.43        4.15      0.44 o
  11   7   5       28.61       28.15      0.97 o
  12   7   5       14.09       14.65      0.84 o
   0   8   5      145.19      152.93      1.35 o
   1   8   5       61.56       57.13      0.60 o
   2   8   5      127.13      124.10      1.00 o
   3   8   5      120.87      121.17      0.99 o
   4   8   5       33.24       32.60      0.53 o
   5   8   5       32.63       32.64      0.59 o
   6   8   5       18.05       15.55      0.55 o
   7   8   5       98.94       96.47      1.17 o
   8   8   5      117.32      117.17      1.46 o
   9   8   5       79.73       79.78      1.27 o
  10   8   5       39.17       37.12      0.97 o
  11   8   5       26.19       24.61      0.96 o
  12   8   5       10.37       10.12      0.79 o
   0   9   5        5.08        4.29      0.36 o
   1   9   5       37.75       37.27      0.57 o
   2   9   5        1.66        1.69      0.20 o
   3   9   5       16.54       18.50      0.45 o
   4   9   5       92.42       93.05      0.97 o
   5   9   5        3.15        1.78      0.25 o
   6   9   5      314.02      317.46      2.25 o
   7   9   5       28.23       29.84      0.81 o
   8   9   5       19.95       18.78      0.74 o
   9   9   5        7.38        6.57      0.56 o
  10   9   5       80.42       78.60      1.42 o
  11   9   5       68.86       69.88      1.68 o
   0  10   5       58.18       55.90      1.10 o
   1  10   5       23.38       24.77      0.53 o
   2  10   5       84.95       79.34      0.91 o
   3  10   5       49.42       47.13      0.78 o
   4  10   5       48.65       46.66      0.75 o
   5  10   5        6.77        7.02      0.39 o
   6  10   5       62.86       63.64      0.97 o
   7  10   5       25.52       27.62      0.83 o
   8  10   5       73.78       71.35      1.41 o
   9  10   5      154.03      158.04      2.00 o
  10  10   5       84.40       84.14      1.53 o
  11  10   5        8.77        9.57      0.76 o
   0  11   5       19.22       22.46      0.85 o
   1  11   5        9.02        9.94      0.43 o
   2  11   5      171.77      170.01      1.58 o
   3  11   5      164.99      167.93      1.83 o
   4  11   5      130.82      132.95      1.47 o
   5  11   5       30.89       31.37      0.77 o
   6  11   5       16.08       14.86      0.64 o
   7  11   5        6.97        6.18      0.59 o
   8  11   5       27.57       28.51      1.07 o
   9  11   5       19.99       21.47      0.96 o
  10  11   5       20.34       20.45      1.08 o
   0  12   5       55.06       58.85      1.54 o
   1  12   5       15.45       15.75      0.67 o
   2  12   5      102.99      104.36      1.47 o
   3  12   5        5.35        4.71      0.48 o
   4  12   5      216.22      216.01      2.18 o
   5  12   5        7.72        6.80      0.55 o
   6  12   5       35.19       34.09      0.97 o
   7  12   5        9.61        8.83      0.64 o
   8  12   5        3.58        2.80      0.56 o
   9  12   5        1.26        0.91      0.63 o
   0  13   5        7.10        5.11      0.83 o
   1  13   5       38.34       39.38      1.20 o
   2  13   5        8.49        7.77      0.65 o
   3  13   5       39.36       38.04      1.02 o
   4  13   5       17.14       16.90      0.78 o
   5  13   5        1.07        1.42      0.44 o
   6  13   5       17.33       17.02      0.85 o
   7  13   5       10.48       11.22      0.78 o
   0  14   5        0.10        0.54      1.00 o
   1  14   5        2.76        2.64      0.67 o
   2  14   5       15.15       16.18      0.95 o
   3  14   5       30.78       32.62      1.42 o
   4  14   5       34.23       34.20      1.08 o
   5  14   5       40.75       42.36      1.29 o
   6  14   5       42.13       41.37      1.31 o
   0  15   5       73.33       71.55      3.17 o
   1  15   5       11.45       12.61      1.20 o
   2  15   5       18.09       19.26      1.21 o
   3  15   5       22.92       19.82      1.19 o
   0   0   6        1.47        0.99      0.57 o
   1   0   6      319.39      311.86      2.15 o
   2   0   6        7.63        7.01      0.28 o
   3   0   6      118.13      112.79      1.09 o
   4   0   6      231.25      231.54      1.79 o
   5   0   6      293.14      324.69      2.30 o
   6   0   6      142.91      145.59      1.46 o
   7   0   6       74.79       63.11      1.03 o
   8   0   6      369.44      382.43      3.37 o
   9   0   6       16.69       17.29      0.87 o
  10   0   6        6.70        6.60      0.67 o
  11   0   6        3.27        2.34      0.55 o
  12   0   6        0.13        0.70      0.48 o
  13   0   6       18.27       22.01      1.48 o
  14   0   6        0.16        0.80      0.90 o
   0   1   6     1143.01     1236.64      7.26 o
   1   1   6     1572.84     1641.74      6.65 o
   2   1   6      697.85      712.82      2.96 o
   3   1   6      102.59      126.29      0.81 o
   4   1   6       33.80       26.68      0.33 o
   5   1   6      116.71      103.24      0.77 o
   6   1   6      158.45      162.81      1.09 o
   7   1   6      139.99      137.08      1.13 o
   8   1   6      173.44      170.71      1.42 o
   9   1   6       79.31       68.51      0.95 o
  10   1   6      166.92      179.41      1.82 o
  11   1   6        8.43        7.57      0.52 o
  12   1   6       12.34       10.31      0.67 o
  13   1   6        6.64        6.16      0.62 o
  14   1   6       12.91       12.79      1.02 o
   0   2   6      833.26      897.38      5.42 o
   1   2   6     2892.01     3074.98     12.30 o
   2   2   6      415.38      474.17      2.05 o
   3   2   6     1613.73     1640.25      6.79 o
   4   2   6      402.85      414.22      2.04 o
   5   2   6      101.96      106.11      0.80 o
   6   2   6      265.25      255.73      1.60 o
   7   2   6       51.19       54.96      0.67 o
   8   2   6        0.19        0.18      0.21 o
   9   2   6       46.46       48.34      0.80 o
  10   2   6       22.97       24.33      0.67 o
  11   2   6        3.60        3.54      0.46 o
  12   2   6       10.87       11.25      0.75 o
  13   2   6       16.72       15.62      0.85 o
  14   2   6       18.06       20.78      1.38 o
   0   3   6      131.10      166.20      1.41 o
   1   3   6     1080.39     1138.86      4.56 o
   2   3   6      302.97      329.60      1.57 o
   3   3   6      149.05      171.82      0.95 o
   4   3   6      176.71      189.06      1.15 o
   5   3   6      295.74      284.77      1.61 o
   6   3   6       75.92       72.54      0.74 o
   7   3   6       58.60       58.35      0.75 o
   8   3   6      125.08      120.02      1.20 o
   9   3   6       35.58       37.79      0.76 o
  10   3   6      153.32      152.55      1.70 o
  11   3   6        9.28        8.65      0.57 o
  12   3   6       81.04       87.83      1.86 o
  13   3   6       39.44       44.39      1.41 o
  14   3   6        8.61        7.76      1.37 o
   0   4   6       89.00       89.82      0.89 o
   1   4   6      333.85      360.61      1.68 o
   2   4   6      130.81      151.61      0.89 o
   3   4   6       58.73       56.21      0.51 o
   4   4   6       42.79       43.16      0.50 o
   5   4   6       59.78       58.15      0.61 o
   6   4   6      218.61      209.52      1.48 o
   7   4   6      142.27      124.88      1.09 o
   8   4   6      412.14      414.74      2.63 o
   9   4   6       97.83       98.98      1.13 o
  10   4   6       70.84       68.53      1.18 o
  11   4   6       69.60       72.45      1.38 o
  12   4   6      173.00      187.21      2.83 o
  13   4   6       49.24       51.25      2.01 o
   0   5   6      495.02      474.24      2.58 o
   1   5   6      277.69      292.54      1.29 o
   2   5   6      302.30      298.76      1.38 o
   3   5   6       55.59       60.66      0.55 o
   4   5   6      171.89      172.00      1.25 o
   5   5   6        0.84        0.86      0.18 o
   6   5   6      155.22      150.83      1.22 o
   7   5   6      265.83      261.64      1.77 o
   8   5   6       25.17       23.76      0.58 o
   9   5   6      184.38      179.44      1.97 o
  10   5   6      284.16      290.86      2.47 o
  11   5   6      105.91      111.14      1.76 o
  12   5   6        0.62        1.59      0.53 o
  13   5   6       59.03       61.23      3.15 o
   0   6   6     1671.46     1593.34      7.22 o
   1   6   6      596.72      594.20      2.27 o
   2   6   6      103.89       97.40      0.67 o
   3   6   6      800.53      778.66      3.17 o
   4   6   6      246.26      235.38      1.36 o
   5   6   6      190.22      178.03      1.32 o
   6   6   6       18.33       18.52      0.49 o
   7   6   6      266.64      267.56      2.02 o
   8   6   6      119.53      117.25      1.28 o
   9   6   6      112.56      114.41      1.30 o
  10   6   6       69.32       74.97      1.24 o
  11   6   6       30.93       31.87      1.10 o
  12   6   6       69.11       76.26      1.48 o
  13   6   6       16.01       14.33      1.40 o
   0   7   6      957.96     1000.51      4.99 o
   1   7   6     1729.33     1693.82      5.90 o
   2   7   6     1037.62     1008.36      3.79 o
   3   7   6      273.09      275.88      1.49 o
   4   7   6       66.81       65.84      0.70 o
   5   7   6        8.39        9.59      0.38 o
   6   7   6       27.31       26.82      0.62 o
   7   7   6       84.35       82.55      1.07 o
   8   7   6        8.37        7.93      0.44 o
   9   7   6        2.16        2.04      0.37 o
  10   7   6       66.78       65.91      1.18 o
  11   7   6        2.18        2.60      0.52 o
  12   7   6       12.00       11.93      0.81 o
   0   8   6       45.94       45.43      0.69 o
   1   8   6      214.33      201.52      1.21 o
   2   8   6      318.18      309.35      1.68 o
   3   8   6       36.90       32.85      0.53 o
   4   8   6      132.62      122.96      1.03 o
   5   8   6        5.74        3.85      0.29 o
   6   8   6        1.63        0.66      0.25 o
   7   8   6       73.16       71.53      1.08 o
   8   8   6       12.20       11.29      0.60 o
   9   8   6       10.48        9.14      0.58 o
  10   8   6       16.32       15.63      0.73 o
  11   8   6       18.83       19.23      0.80 o
  12   8   6       28.35       29.23      1.24 o
   0   9   6       32.23       30.63      0.96 o
   1   9   6       44.96       44.72      0.61 o
   2   9   6       12.32       13.03      0.39 o
   3   9   6       48.61       47.63      0.69 o
   4   9   6       71.82       72.20      0.84 o
   5   9   6       50.91       46.47      0.74 o
   6   9   6       65.75       62.98      0.94 o
   7   9   6       24.51       23.70      0.78 o
   8   9   6       45.04       43.73      1.02 o
   9   9   6      107.10      107.18      1.59 o
  10   9   6      243.32      247.19      2.61 o
  11   9   6       16.97       17.55      0.84 o
   0  10   6        6.13        7.47      0.51 o
   1  10   6       23.20       20.91      0.52 o
   2  10   6       11.82       10.77      0.41 o
   3  10   6        1.11        1.22      0.26 o
   4  10   6       17.62       18.08      0.54 o
   5  10   6       59.69       60.84      1.01 o
   6  10   6       17.54       17.61      0.64 o
   7  10   6        7.01        6.03      0.53 o
   8  10   6      135.85      138.25      1.83 o
   9  10   6       38.55       36.82      1.06 o
  10  10   6        8.30        7.60      0.69 o
   0  11   6        7.90        7.62      0.65 o
   1  11   6      206.90      212.73      1.73 o
   2  11   6      301.10      310.19      2.36 o
   3  11   6        6.40        6.24      0.45 o
   4  11   6        0.87        0.73      0.34 o
   5  11   6      262.31      263.14      2.40 o
   6  11   6       61.28       61.05      1.17 o
   7  11   6        2.56        1.83      0.44 o
   8  11   6       26.80       23.54      0.97 o
   9  11   6       20.35       19.25      1.00 o
  10  11   6        6.23        6.28      0.81 o
   0  12   6      426.80      441.19      4.95 o
   1  12   6       78.87       79.07      1.30 o
   2  12   6       50.82       50.80      1.10 o
   3  12   6       49.81       50.94      1.09 o
   4  12   6       51.14       52.61      1.12 o
   5  12   6       20.16       19.05      0.78 o
   6  12   6       16.77       16.67      0.77 o
   7  12   6       25.32       26.71      0.97 o
   8  12   6        9.03       10.22      0.77 o
   0  13   6       81.37       83.38      2.05 o
   1  13   6       33.82       30.87      1.11 o
   2  13   6       23.65       23.55      1.11 o
   3  13   6       59.57       62.56      1.33 o
   4  13   6       13.27       12.58      0.73 o
   5  13   6       60.22       61.71      1.31 o
   6  13   6        4.93        4.22      0.61 o
   7  13   6       28.50       27.25      1.05 o
   0  14   6        0.81        0.54      0.92 o
   1  14   6       50.86       55.35      1.60 o
   2  14   6       18.22       18.18      0.97 o
   3  14   6       15.98       15.60      0.92 o
   4  14   6        1.36        0.64      0.49 o
   5  14   6       14.33       13.93      0.84 o
   6  14   6       12.36       11.14      0.97 o
   0  15   6        2.90        2.55      1.22 o
   1  15   6       48.23       47.67      1.94 o
   2  15   6       27.72       30.83      1.41 o
   3  15   6       96.25      104.43      2.17 o
   1   0   7     1498.36     1667.05      8.98 o
   2   0   7      578.98      543.19      3.28 o
   3   0   7       39.29       33.51      0.54 o
   4   0   7       40.17       28.78      0.48 o
   5   0   7      239.36      230.88      2.13 o
   6   0   7      151.21      151.19      1.52 o
   7   0   7       82.72       81.28      1.19 o
   8   0   7       31.06       30.54      0.98 o
   9   0   7      175.38      155.79      3.23 o
  10   0   7        0.09        0.82      0.43 o
  11   0   7        5.68        5.56      0.73 o
  12   0   7        3.96        4.31      0.66 o
  13   0   7       21.61       20.67      1.53 o
  14   0   7       46.81       48.79      3.09 o
   0   1   7        0.86        1.63      0.25 o
   1   1   7      195.62      204.51      1.10 o
   2   1   7      838.73      838.91      3.28 o
   3   1   7      449.49      490.57      2.19 o
   4   1   7      110.58      107.72      0.74 o
   5   1   7      105.34       99.73      0.74 o
   6   1   7      332.52      333.95      1.81 o
   7   1   7      241.52      220.49      1.55 o
   8   1   7        1.97        3.10      0.28 o
   9   1   7       33.54       36.12      0.74 o
  10   1   7       94.92       94.32      1.33 o
  11   1   7       91.21       92.94      1.41 o
  12   1   7       10.68        9.44      0.65 o
  13   1   7      144.40      153.62      2.28 o
  14   1   7        3.52        4.84      0.77 o
   0   2   7      202.33      228.04      1.69 o
   1   2   7     1869.19     2070.96      7.45 o
   2   2   7      294.85      279.26      1.33 o
   3   2   7      371.35      389.89      1.76 o
   4   2   7       63.55       68.03      0.58 o
   5   2   7        8.11        9.66      0.27 o
   6   2   7       54.48       53.29      0.60 o
   7   2   7      159.82      149.64      1.20 o
   8   2   7       48.83       46.76      0.77 o
   9   2   7       48.99       46.27      0.82 o
  10   2   7        7.49        7.63      0.46 o
  11   2   7       14.98       13.31      0.71 o
  12   2   7        0.39        0.23      0.41 o
  13   2   7       12.01       12.21      0.83 o
   0   3   7     2076.04     2196.12     11.87 o
   1   3   7      530.28      626.46      2.55 o
   2   3   7       50.41       59.56      0.48 o
   3   3   7      618.21      621.16      2.52 o
   4   3   7      258.54      238.02      1.30 o
   5   3   7      219.55      213.91      1.31 o
   6   3   7       23.46       23.02      0.46 o
   7   3   7        4.13        5.61      0.32 o
   8   3   7       26.36       25.77      0.58 o
   9   3   7       52.72       49.22      0.84 o
  10   3   7        8.10        8.40      0.47 o
  11   3   7       15.06       14.45      0.69 o
  12   3   7       60.64       64.30      1.44 o
  13   3   7        2.48        2.10      0.59 o
   0   4   7      343.31      413.43      2.55 o
   1   4   7      444.32      470.32      2.03 o
   2   4   7      357.23      359.62      1.60 o
   3   4   7       48.83       52.49      0.51 o
   4   4   7      559.69      574.65      2.70 o
   5   4   7      239.97      227.36      1.43 o
   6   4   7       32.10       30.39      0.53 o
   7   4   7      327.88      322.36      2.02 o
   8   4   7       45.96       42.39      0.73 o
   9   4   7      224.37      214.15      1.85 o
  10   4   7      130.24      133.87      1.49 o
  11   4   7       63.16       67.06      1.33 o
  12   4   7      112.18      121.71      2.10 o
  13   4   7       20.24       21.02      1.40 o
   0   5   7      835.80      879.51      4.49 o
   1   5   7       50.49       57.85      0.46 o
   2   5   7      301.70      305.34      1.47 o
   3   5   7      244.73      228.68      1.28 o
   4   5   7        2.60        2.82      0.20 o
   5   5   7       56.47       58.50      0.78 o
   6   5   7       25.15       22.21      0.52 o
   7   5   7       92.23       82.22      0.97 o
   8   5   7      174.97      169.44      1.52 o
   9   5   7      298.57      297.38      2.31 o
  10   5   7       10.10        7.64      0.51 o
  11   5   7       37.54       41.13      1.25 o
  12   5   7       60.50       61.56      1.50 o
  13   5   7        3.40        3.17      0.66 o
   0   6   7      635.85      620.85      3.41 o
   1   6   7      126.96      121.54      0.75 o
   2   6   7      241.10      236.78      1.21 o
   3   6   7      137.32      128.21      0.89 o
   4   6   7      339.28      326.38      1.75 o
   5   6   7       69.08       67.83      0.77 o
   6   6   7       45.95       41.80      0.69 o
   7   6   7       24.11       24.24      0.65 o
   8   6   7      208.94      207.19      1.89 o
   9   6   7       15.07       12.09      0.56 o
  10   6   7       18.17       16.84      0.67 o
  11   6   7       93.26       94.45      1.61 o
  12   6   7       31.04       36.14      1.19 o
   0   7   7      250.68      240.88      1.81 o
   1   7   7      602.16      570.83      2.37 o
   2   7   7      165.56      169.88      1.06 o
   3   7   7        9.23        9.09      0.28 o
   4   7   7       93.99       92.78      0.84 o
   5   7   7       70.68       71.01      0.87 o
   6   7   7       88.22       86.14      1.01 o
   7   7   7       13.14       11.54      0.50 o
   8   7   7       16.69       15.11      0.57 o
   9   7   7       27.80       26.68      0.81 o
  10   7   7       45.23       46.13      1.00 o
  11   7   7        2.98        3.48      0.55 o
  12   7   7       32.89       35.42      1.23 o
   0   8   7      100.93       88.99      1.08 o
   1   8   7        2.45        3.04      0.22 o
   2   8   7      161.43      160.04      1.14 o
   3   8   7       13.12       13.69      0.40 o
   4   8   7      142.00      141.35      1.12 o
   5   8   7      134.39      138.03      1.20 o
   6   8   7        3.41        2.95      0.32 o
   7   8   7       71.78       73.32      1.08 o
   8   8   7        9.64       10.12      0.58 o
   9   8   7        5.64        4.73      0.49 o
  10   8   7      107.30      109.91      1.57 o
  11   8   7       26.48       24.62      0.91 o
  12   8   7        4.62        4.33      0.71 o
   0   9   7      136.49      131.36      1.51 o
   1   9   7       41.58       41.07      0.61 o
   2   9   7      271.38      274.39      1.84 o
   3   9   7       48.54       45.97      0.72 o
   4   9   7       27.41       24.41      0.56 o
   5   9   7        6.11        5.20      0.36 o
   6   9   7       56.22       60.31      0.92 o
   7   9   7       63.44       60.77      1.11 o
   8   9   7       81.85       81.39      1.34 o
   9   9   7        7.13        7.19      0.56 o
  10   9   7       73.60       72.30      1.37 o
  11   9   7       48.73       49.89      1.28 o
   0  10   7       16.02       17.95      0.76 o
   1  10   7       12.74       11.81      0.42 o
   2  10   7        0.32        0.56      0.24 o
   3  10   7       17.70       17.12      0.54 o
   4  10   7        4.39        4.80      0.40 o
   5  10   7        8.27        7.00      0.43 o
   6  10   7       19.96       21.53      0.80 o
   7  10   7       16.69       14.21      0.71 o
   8  10   7        7.83        6.51      0.60 o
   9  10   7        9.44        9.36      0.69 o
  10  10   7       77.29       77.57      1.49 o
   0  11   7      304.54      308.35      3.57 o
   1  11   7       60.61       63.87      0.95 o
   2  11   7      143.73      141.54      1.53 o
   3  11   7       70.66       73.88      1.12 o
   4  11   7       47.57       47.11      0.97 o
   5  11   7       20.07       21.08      0.78 o
   6  11   7       97.22       98.60      1.49 o
   7  11   7       27.87       29.49      0.99 o
   8  11   7        3.49        2.32      0.53 o
   9  11   7        3.51        2.24      0.62 o
   0  12   7       24.34       24.09      1.20 o
   1  12   7       20.52       21.77      0.86 o
   2  12   7      125.10      127.16      1.65 o
   3  12   7       63.28       66.02      1.25 o
   4  12   7        4.29        4.30      0.58 o
   5  12   7       98.38      104.57      1.61 o
   6  12   7        7.39        6.78      0.59 o
   7  12   7       56.05       57.44      1.32 o
   8  12   7       43.64       46.39      1.39 o
   0  13   7        7.63        8.83      0.93 o
   1  13   7       24.66       25.72      1.23 o
   2  13   7        8.65        9.08      0.73 o
   3  13   7      147.45      157.42      2.08 o
   4  13   7       16.45       15.03      0.77 o
   5  13   7       60.19       61.77      1.40 o
   6  13   7       14.91       14.37      0.84 o
   7  13   7       11.97       11.34      1.20 o
   0  14   7        0.42       -0.56      0.85 o
   1  14   7        2.59        2.37      0.62 o
   2  14   7        3.30        2.61      0.67 o
   3  14   7       19.29       20.35      1.02 o
   4  14   7        1.48        1.25      0.53 o
   5  14   7       45.13       47.11      1.47 o
   0  15   7        0.04       -0.07      1.08 o
   1  15   7       47.61       46.39      1.80 o
   2  15   7       21.22       22.62      1.35 o
   0   0   8      394.17      456.48      4.16 o
   1   0   8        1.68        2.11      0.17 o
   2   0   8        1.25        0.20      0.14 o
   3   0   8      120.26      142.00      1.24 o
   4   0   8      286.10      294.52      2.09 o
   5   0   8       53.53       45.75      0.74 o
   6   0   8      964.84      909.21      5.74 o
   7   0   8      170.51      155.27      1.74 o
   8   0   8        9.86       11.33      0.65 o
   9   0   8      271.33      271.31      3.03 o
  10   0   8        0.61        0.94      0.45 o
  11   0   8       52.41       49.14      1.52 o
  12   0   8       51.81       54.46      1.66 o
  13   0   8        1.24        1.11      0.81 o
   0   1   8       11.22        7.26      0.47 o
   1   1   8      546.73      567.86      2.34 o
   2   1   8      880.25      895.80      3.42 o
   3   1   8      627.80      638.21      2.59 o
   4   1   8      316.02      319.68      1.53 o
   5   1   8      176.89      179.90      1.12 o
   6   1   8      232.49      216.91      1.35 o
   7   1   8      341.37      323.22      2.01 o
   8   1   8       78.96       68.78      0.90 o
   9   1   8      130.71      121.90      1.41 o
  10   1   8       14.63       15.47      0.62 o
  11   1   8       64.98       66.27      1.21 o
  12   1   8       44.72       44.41      1.10 o
  13   1   8       41.42       43.15      1.25 o
   0   2   8      358.14      370.02      2.22 o
   1   2   8      533.53      505.40      1.97 o
   2   2   8      784.84      810.19      3.05 o
   3   2   8      906.81      908.68      3.35 o
   4   2   8      107.99      111.59      0.78 o
   5   2   8      161.42      159.12      1.06 o
   6   2   8      119.59      107.42      0.88 o
   7   2   8       21.13       22.59      0.50 o
   8   2   8       44.24       42.12      0.74 o
   9   2   8       94.71       96.40      1.37 o
  10   2   8       36.15       34.33      0.82 o
  11   2   8       26.34       26.69      0.83 o
  12   2   8        2.70        2.12      0.49 o
  13   2   8        7.34        7.42      0.71 o
   0   3   8      237.18      259.21      1.76 o
   1   3   8       84.71       78.99      0.58 o
   2   3   8      287.32      296.66      1.36 o
   3   3   8       38.27       41.83      0.42 o
   4   3   8      152.12      135.97      0.88 o
   5   3   8      159.75      153.30      1.08 o
   6   3   8      257.07      239.08      1.55 o
   7   3   8      165.63      160.99      1.30 o
   8   3   8       35.27       38.60      0.73 o
   9   3   8       20.02       20.61      0.59 o
  10   3   8       31.37       31.09      0.79 o
  11   3   8        7.90        7.51      0.50 o
  12   3   8       29.48       28.65      1.01 o
  13   3   8       29.57       32.75      1.35 o
   0   4   8      144.91      155.50      1.18 o
   1   4   8      164.46      146.76      0.84 o
   2   4   8      214.18      212.76      1.10 o
   3   4   8      116.15      128.37      0.88 o
   4   4   8      691.07      653.97      2.93 o
   5   4   8      392.76      384.98      2.13 o
   6   4   8      118.10      115.46      1.02 o
   7   4   8       16.96       17.54      0.46 o
   8   4   8       99.78      109.63      1.17 o
   9   4   8      157.97      155.73      1.57 o
  10   4   8      145.79      147.42      1.49 o
  11   4   8      110.97      110.74      1.90 o
  12   4   8        9.36        9.03      0.72 o
  13   4   8       42.21       46.68      1.65 o
   0   5   8      153.12      159.92      1.10 o
   1   5   8      228.29      238.01      1.13 o
   2   5   8      348.66      338.72      1.57 o
   3   5   8       35.89       34.51      0.45 o
   4   5   8      232.34      220.11      1.37 o
   5   5   8       16.22       14.64      0.40 o
   6   5   8        9.25       11.16      0.43 o
   7   5   8      218.68      211.56      1.66 o
   8   5   8       71.36       64.83      0.91 o
   9   5   8       21.28       17.58      0.55 o
  10   5   8      118.14      119.05      1.56 o
  11   5   8      218.92      226.52      2.45 o
  12   5   8       24.91       26.81      1.08 o
  13   5   8       28.50       33.87      1.70 o
   0   6   8     1018.44     1031.01      5.46 o
   1   6   8      418.73      402.87      1.72 o
   2   6   8       78.47       84.00      0.64 o
   3   6   8      242.52      230.14      1.31 o
   4   6   8      260.43      249.24      1.51 o
   5   6   8      456.77      431.68      2.42 o
   6   6   8       86.84       85.87      0.96 o
   7   6   8       12.21       13.97      0.48 o
   8   6   8       25.42       25.53      0.69 o
   9   6   8      369.52      374.09      2.87 o
  10   6   8        3.27        2.77      0.41 o
  11   6   8      123.64      127.77      1.90 o
  12   6   8        2.31        2.58      0.60 o
   0   7   8      195.37      179.38      1.53 o
   1   7   8      252.69      239.18      1.33 o
   2   7   8      292.61      290.68      1.62 o
   3   7   8      539.00      509.85      2.43 o
   4   7   8       45.01       43.13      0.60 o
   5   7   8       18.52       19.26      0.49 o
   6   7   8        6.94        5.87      0.37 o
   7   7   8       22.89       23.19      0.66 o
   8   7   8       90.76       93.36      1.27 o
   9   7   8       21.31       20.55      0.73 o
  10   7   8        2.70        2.44      0.43 o
  11   7   8       53.77       57.02      1.18 o
  12   7   8       22.22       21.01      1.03 o
   0   8   8       23.70       21.05      0.57 o
   1   8   8      165.92      163.88      1.17 o
   2   8   8        9.18        8.30      0.33 o
   3   8   8      169.49      169.34      1.31 o
   4   8   8       40.59       38.20      0.74 o
   5   8   8       26.03       26.05      0.55 o
   6   8   8       41.30       42.56      0.79 o
   7   8   8       20.80       19.19      0.67 o
   8   8   8      152.71      154.20      1.72 o
   9   8   8       14.95       16.77      0.71 o
  10   8   8       65.99       67.20      1.24 o
  11   8   8       21.00       22.63      0.88 o
   0   9   8        9.79        9.35      0.52 o
   1   9   8      100.25      104.13      1.10 o
   2   9   8       74.04       74.89      0.88 o
   3   9   8       24.55       24.32      0.56 o
   4   9   8       46.64       46.11      0.76 o
   5   9   8       53.96       52.17      0.89 o
   6   9   8        3.10        3.18      0.39 o
   7   9   8       12.06       11.68      0.57 o
   8   9   8       43.72       42.21      1.10 o
   9   9   8       21.57       20.31      0.80 o
  10   9   8       73.50       73.27      1.37 o
  11   9   8        3.68        2.92      0.57 o
   0  10   8       25.12       25.90      0.89 o
   1  10   8       50.28       51.58      0.82 o
   2  10   8        4.93        4.92      0.36 o
   3  10   8       60.89       60.11      0.90 o
   4  10   8       68.90       68.41      0.97 o
   5  10   8       51.47       51.36      0.92 o
   6  10   8       32.89       33.08      0.90 o
   7  10   8       22.02       22.04      0.85 o
   8  10   8       43.93       45.81      1.12 o
   9  10   8       52.93       52.28      1.25 o
  10  10   8        0.84        0.85      0.52 o
   0  11   8       40.59       39.07      1.18 o
   1  11   8       53.25       52.28      1.00 o
   2  11   8      128.96      131.74      1.50 o
   3  11   8      171.48      174.27      1.73 o
   4  11   8       13.72       13.39      0.63 o
   5  11   8       33.66       32.10      0.92 o
   6  11   8       60.66       61.78      1.26 o
   7  11   8       43.02       43.29      1.15 o
   8  11   8        3.12        3.16      0.56 o
   9  11   8       22.75       23.24      1.03 o
   0  12   8       33.44       33.15      1.60 o
   1  12   8      153.21      157.26      2.05 o
   2  12   8       60.63       60.92      1.52 o
   3  12   8       56.94       60.30      1.19 o
   4  12   8       19.73       18.57      0.78 o
   5  12   8        8.63        9.98      0.67 o
   6  12   8        5.41        5.61      0.57 o
   7  12   8       70.92       69.40      1.64 o
   8  12   8        3.37        4.61      0.69 o
   0  13   8       18.81       17.89      1.30 o
   1  13   8       38.40       37.66      1.19 o
   2  13   8       50.14       51.18      1.46 o
   3  13   8       15.88       15.98      0.84 o
   4  13   8       30.02       30.05      1.00 o
   5  13   8      118.12      118.52      2.03 o
   6  13   8       13.50       12.95      0.84 o
   7  13   8       16.93       15.32      0.92 o
   0  14   8        0.05        0.42      0.85 o
   1  14   8       32.64       31.58      1.30 o
   2  14   8       13.61       13.87      1.05 o
   3  14   8       53.74       54.51      1.74 o
   4  14   8       14.48       12.33      0.83 o
   5  14   8       60.43       61.31      1.64 o
   0  15   8      151.95      170.78      4.81 o
   1  15   8       59.18       65.36      2.21 o
   1   0   9      160.44      147.40      1.20 o
   2   0   9      138.42      126.99      1.06 o
   3   0   9        3.25        4.46      0.26 o
   4   0   9      620.79      648.86      3.94 o
   5   0   9      336.24      344.41      2.46 o
   6   0   9       91.52       80.81      1.14 o
   7   0   9      115.22      113.08      1.52 o
   8   0   9      301.45      277.93      3.05 o
   9   0   9       20.45       23.42      0.92 o
  10   0   9       12.20       11.30      0.83 o
  11   0   9       27.78       29.52      1.28 o
  12   0   9       91.87       97.67      2.24 o
  13   0   9        8.54        7.87      1.19 o
   0   1   9        1.87        0.62      0.15 o
   1   1   9      330.38      352.69      1.52 o
   2   1   9      207.25      218.93      1.06 o
   3   1   9      256.34      282.24      1.38 o
   4   1   9       32.71       38.11      0.44 o
   5   1   9     1104.20     1092.11      4.47 o
   6   1   9      322.17      311.50      1.84 o
   7   1   9        5.31        5.87      0.31 o
   8   1   9       59.51       53.50      0.81 o
   9   1   9       73.22       72.55      1.13 o
  10   1   9       59.28       59.19      1.07 o
  11   1   9        3.72        4.45      0.47 o
  12   1   9        8.05        6.84      0.75 o
  13   1   9        1.09        0.67      0.51 o
   0   2   9      325.49      372.23      2.11 o
   1   2   9      736.51      799.34      2.92 o
   2   2   9       47.28       52.88      0.45 o
   3   2   9      476.32      477.45      2.05 o
   4   2   9      619.73      594.61      2.54 o
   5   2   9      559.68      540.08      2.55 o
   6   2   9      254.29      242.75      1.52 o
   7   2   9      213.63      212.98      1.65 o
   8   2   9        7.64        8.36      0.42 o
   9   2   9        7.61        5.48      0.49 o
  10   2   9       15.95       12.46      0.60 o
  11   2   9       34.29       34.32      1.00 o
  12   2   9       11.87        9.88      0.71 o
  13   2   9        5.33        5.60      0.68 o
   0   3   9      430.25      452.59      2.49 o
   1   3   9      181.11      190.01      1.02 o
   2   3   9      491.32      495.01      2.09 o
   3   3   9      218.83      231.43      1.19 o
   4   3   9      230.54      225.12      1.23 o
   5   3   9      107.09       98.58      0.87 o
   6   3   9       33.79       31.74      0.54 o
   7   3   9       96.69       86.56      0.95 o
   8   3   9       84.77       82.34      1.09 o
   9   3   9       22.57       19.74      0.60 o
  10   3   9       23.94       26.73      0.77 o
  11   3   9       91.65       93.32      1.41 o
  12   3   9       39.63       36.94      1.14 o
  13   3   9       35.84       39.69      1.51 o
   0   4   9       63.26       74.41      0.73 o
   1   4   9       30.85       30.71      0.35 o
   2   4   9       45.22       53.64      0.51 o
   3   4   9      420.85      415.69      1.98 o
   4   4   9      131.12      118.79      0.91 o
   5   4   9       12.53       13.42      0.37 o
   6   4   9      245.17      242.32      1.62 o
   7   4   9      661.55      661.69      3.51 o
   8   4   9       50.12       55.26      0.89 o
   9   4   9       69.55       72.51      1.05 o
  10   4   9       23.38       25.42      0.76 o
  11   4   9       71.16       73.02      1.23 o
  12   4   9       46.83       48.22      1.47 o
  13   4   9       10.37       10.17      1.00 o
   0   5   9       28.30       36.70      0.53 o
   1   5   9       29.70       31.10      0.38 o
   2   5   9      203.01      194.91      1.13 o
   3   5   9      290.95      273.95      1.54 o
   4   5   9        1.82        0.70      0.18 o
   5   5   9      126.75      125.77      1.12 o
   6   5   9      167.21      141.41      1.21 o
   7   5   9        1.03        1.32      0.26 o
   8   5   9       75.91       79.63      1.01 o
   9   5   9       82.80       83.57      1.08 o
  10   5   9       92.03       95.42      1.43 o
  11   5   9       17.57       18.63      0.77 o
  12   5   9       23.05       22.05      1.03 o
   0   6   9      429.59      437.47      2.54 o
   1   6   9       38.25       37.52      0.44 o
   2   6   9      339.96      317.56      1.69 o
   3   6   9      524.19      503.40      2.39 o
   4   6   9      274.70      247.13      1.54 o
   5   6   9        1.93        1.46      0.24 o
   6   6   9       27.79       29.60      0.60 o
   7   6   9       33.06       31.23      0.66 o
   8   6   9      133.06      133.12      1.46 o
   9   6   9       18.72       19.28      0.75 o
  10   6   9       19.79       20.07      0.77 o
  11   6   9       18.67       18.67      0.77 o
  12   6   9       58.21       57.82      1.62 o
   0   7   9      435.90      406.21      2.84 o
   1   7   9       84.98       89.28      0.80 o
   2   7   9      346.40      324.61      1.79 o
   3   7   9      155.67      146.80      1.10 o
   4   7   9       11.59       11.36      0.36 o
   5   7   9      207.89      196.48      1.47 o
   6   7   9        5.67        4.44      0.35 o
   7   7   9       11.70       12.89      0.54 o
   8   7   9        9.13        8.08      0.52 o
   9   7   9       13.83       14.22      0.64 o
  10   7   9       14.10       14.09      0.69 o
  11   7   9       12.03       12.50      0.70 o
  12   7   9        3.72        3.75      0.64 o
   0   8   9       28.33       29.56      0.73 o
   1   8   9      230.09      223.16      1.41 o
   2   8   9       58.71       53.19      0.70 o
   3   8   9       33.07       30.61      0.56 o
   4   8   9       55.75       57.01      0.80 o
   5   8   9      183.58      178.06      1.45 o
   6   8   9      103.87      104.46      1.21 o
   7   8   9        1.25        1.28      0.34 o
   8   8   9       80.25       82.17      1.27 o
   9   8   9        5.22        5.73      0.51 o
  10   8   9        3.70        3.71      0.49 o
  11   8   9        9.24       10.17      0.72 o
   0   9   9       64.88       62.47      1.07 o
   1   9   9       61.40       64.44      0.78 o
   2   9   9       15.94       16.00      0.47 o
   3   9   9       94.46       94.67      1.07 o
   4   9   9       15.36       15.46      0.52 o
   5   9   9      117.90      118.83      1.32 o
   6   9   9       32.99       34.24      0.83 o
   7   9   9       38.37       37.59      0.95 o
   8   9   9      179.37      183.53      2.08 o
   9   9   9       74.20       76.34      1.34 o
  10   9   9       74.75       76.77      1.62 o
   0  10   9       84.14       86.08      1.71 o
   1  10   9       74.18       76.14      0.97 o
   2  10   9       46.17       46.31      0.80 o
   3  10   9      104.49      103.71      1.15 o
   4  10   9       10.25        8.40      0.48 o
   5  10   9       28.70       29.92      0.84 o
   6  10   9       44.56       44.65      1.03 o
   7  10   9       16.10       16.46      0.79 o
   8  10   9       51.96       50.35      1.19 o
   9  10   9       27.43       28.08      1.40 o
  10  10   9       11.69       10.70      0.85 o
   0  11   9        2.31        2.42      0.56 o
   1  11   9       31.18       29.87      1.02 o
   2  11   9       90.38       92.15      1.34 o
   3  11   9       44.57       46.90      0.92 o
   4  11   9       79.20       80.30      1.26 o
   5  11   9       26.79       27.55      0.88 o
   6  11   9       61.62       58.20      1.25 o
   7  11   9       48.83       48.78      1.19 o
   8  11   9       34.84       36.88      1.18 o
   9  11   9        7.66        9.71      0.85 o
   0  12   9       45.31       45.33      1.57 o
   1  12   9       30.84       34.91      1.06 o
   2  12   9        6.78        6.92      0.60 o
   3  12   9       23.72       24.98      0.84 o
   4  12   9       43.28       43.76      1.12 o
   5  12   9      117.41      120.92      1.79 o
   6  12   9       50.28       48.38      1.24 o
   7  12   9        4.21        3.94      0.60 o
   8  12   9       18.34       17.88      0.95 o
   0  13   9       83.92       83.95      2.37 o
   1  13   9       48.39       49.34      1.32 o
   2  13   9       17.41       18.61      1.07 o
   3  13   9       91.23       94.60      1.78 o
   4  13   9       15.59       16.49      0.86 o
   5  13   9       40.09       39.28      1.23 o
   6  13   9       86.19       87.95      1.70 o
   0  14   9        1.25        1.75      0.91 o
   1  14   9       44.97       45.42      1.73 o
   2  14   9        4.31        4.28      0.75 o
   3  14   9        8.70        7.21      0.83 o
   4  14   9       47.87       46.61      1.51 o
   0   0  10      707.96      707.93      5.20 o
   1   0  10       33.90       30.62      0.45 o
   2   0  10     1018.47     1114.42      5.67 o
   3   0  10       14.18        9.93      0.35 o
   4   0  10      763.52      721.24      4.23 o
   5   0  10       16.49       19.63      0.56 o
   6   0  10      172.71      161.69      1.87 o
   7   0  10       22.08       22.60      0.92 o
   8   0  10       14.63       15.39      0.72 o
   9   0  10       12.68       13.52      0.79 o
  10   0  10       22.66       22.42      1.10 o
  11   0  10        2.28        2.61      0.66 o
  12   0  10       42.01       39.87      1.63 o
  13   0  10        5.97        6.42      0.87 o
   0   1  10       51.17       66.34      0.69 o
   1   1  10      145.51      146.32      0.81 o
   2   1  10      397.02      404.60      1.63 o
   3   1  10       42.95       39.50      0.44 o
   4   1  10      749.05      725.36      3.03 o
   5   1  10       21.43       17.24      0.41 o
   6   1  10      239.14      220.97      1.52 o
   7   1  10       25.01       24.54      0.54 o
   8   1  10       14.92       13.14      0.49 o
   9   1  10        8.95        9.12      0.51 o
  10   1  10       22.57       20.73      0.73 o
  11   1  10        9.90        8.74      0.60 o
  12   1  10       37.25       40.09      1.10 o
  13   1  10       27.37       29.37      1.34 o
   0   2  10       26.36       25.99      0.44 o
   1   2  10       24.51       28.90      0.33 o
   2   2  10      276.18      286.96      1.36 o
   3   2  10      112.74      110.96      0.79 o
   4   2  10       44.90       37.29      0.48 o
   5   2  10       54.84       59.00      0.64 o
   6   2  10      103.29       98.78      0.91 o
   7   2  10      197.36      185.23      1.46 o
   8   2  10       66.89       64.22      0.94 o
   9   2  10      190.93      185.69      1.83 o
  10   2  10       17.63       17.55      0.71 o
  11   2  10       24.84       23.94      0.83 o
  12   2  10      121.63      126.08      1.81 o
  13   2  10       22.89       24.47      1.17 o
   0   3  10      615.36      672.10      3.28 o
   1   3  10      126.08      135.80      0.78 o
   2   3  10       90.59       90.92      0.67 o
   3   3  10      119.72      110.31      0.81 o
   4   3  10      170.01      175.56      1.13 o
   5   3  10      102.72       92.48      0.84 o
   6   3  10      269.68      259.15      1.72 o
   7   3  10       53.01       48.71      0.72 o
   8   3  10       84.42       84.66      1.12 o
   9   3  10       75.38       75.39      1.12 o
  10   3  10       73.82       73.76      1.24 o
  11   3  10       44.03       49.56      1.11 o
  12   3  10       28.81       29.29      0.95 o
  13   3  10        6.39        8.35      0.88 o
   0   4  10        0.65        0.33      0.15 o
   1   4  10       53.81       53.31      0.51 o
   2   4  10      186.43      189.44      1.12 o
   3   4  10      227.66      201.21      1.28 o
   4   4  10      608.87      587.79      2.70 o
   5   4  10       57.29       55.89      0.75 o
   6   4  10       86.53       82.91      0.90 o
   7   4  10       26.21       24.30      0.54 o
   8   4  10      176.27      171.34      1.51 o
   9   4  10       81.85       79.46      1.31 o
  10   4  10      102.01      104.54      1.45 o
  11   4  10       24.10       23.63      0.77 o
  12   4  10        2.24        2.08      0.59 o
   0   5  10       53.58       56.60      0.70 o
   1   5  10      321.04      341.09      1.52 o
   2   5  10      215.31      198.24      1.21 o
   3   5  10      119.89      115.64      0.94 o
   4   5  10      269.40      244.85      1.58 o
   5   5  10       93.66       79.45      0.83 o
   6   5  10      208.38      200.14      1.53 o
   7   5  10       60.02       60.01      0.84 o
   8   5  10       79.22       83.57      1.06 o
   9   5  10       10.42       10.23      0.53 o
  10   5  10       16.38       16.06      0.67 o
  11   5  10       17.92       19.12      0.87 o
  12   5  10       11.03       12.21      0.92 o
   0   6  10        0.05        0.66      0.21 o
   1   6  10      108.75      105.24      0.79 o
   2   6  10      133.64      122.47      1.00 o
   3   6  10      100.48       99.05      0.86 o
   4   6  10       34.24       33.99      0.57 o
   5   6  10       59.40       59.32      0.74 o
   6   6  10       42.63       36.79      0.68 o
   7   6  10       57.65       60.61      0.85 o
   8   6  10        6.77        6.76      0.44 o
   9   6  10        4.20        3.93      0.46 o
  10   6  10       57.08       57.05      1.24 o
  11   6  10       31.25       30.32      0.95 o
  12   6  10       29.96       30.61      1.25 o
   0   7  10      269.42      275.77      2.29 o
   1   7  10       16.72       18.83      0.49 o
   2   7  10       68.87       66.47      0.71 o
   3   7  10        0.53        0.99      0.21 o
   4   7  10       87.43       80.09      0.86 o
   5   7  10       18.05       19.94      0.52 o
   6   7  10        5.95        5.11      0.36 o
   7   7  10       87.14       84.95      1.19 o
   8   7  10       16.37       16.43      0.67 o
   9   7  10       99.52      105.76      1.46 o
  10   7  10       42.94       43.49      1.05 o
  11   7  10       29.81       31.43      1.01 o
   0   8  10       84.87       81.97      1.20 o
   1   8  10      120.79      131.76      1.05 o
   2   8  10       66.39       67.12      0.80 o
   3   8  10       34.09       35.55      0.65 o
   4   8  10       19.32       19.34      0.54 o
   5   8  10       29.52       27.95      0.63 o
   6   8  10      131.00      138.88      1.45 o
   7   8  10       25.67       24.85      0.76 o
   8   8  10        7.57        8.07      0.54 o
   9   8  10        0.69        0.69      0.38 o
  10   8  10       18.17       16.57      0.78 o
  11   8  10        0.31        1.08      0.50 o
   0   9  10       52.55       52.34      1.04 o
   1   9  10       86.55       87.56      0.95 o
   2   9  10       15.91       16.87      0.52 o
   3   9  10       27.89       28.96      0.71 o
   4   9  10      148.26      151.58      1.49 o
   5   9  10        8.22        8.41      0.47 o
   6   9  10      165.03      168.75      1.86 o
   7   9  10       28.10       28.10      0.87 o
   8   9  10       83.78       85.98      1.48 o
   9   9  10       13.58       14.26      0.75 o
  10   9  10       42.30       40.12      1.29 o
   0  10  10       28.20       27.66      0.99 o
   1  10  10       33.48       31.90      0.73 o
   2  10  10       52.92       56.17      0.92 o
   3  10  10       59.00       59.60      1.04 o
   4  10  10       40.80       41.14      0.90 o
   5  10  10        7.47        7.64      0.55 o
   6  10  10        4.60        4.61      0.50 o
   7  10  10       70.71       71.77      1.39 o
   8  10  10       30.07       28.42      0.99 o
   9  10  10       23.36       22.25      0.96 o
   0  11  10       59.14       60.57      2.01 o
   1  11  10       56.43       58.91      1.20 o
   2  11  10       28.20       28.91      0.88 o
   3  11  10       74.71       73.45      1.23 o
   4  11  10       21.55       21.33      0.74 o
   5  11  10       75.68       77.06      1.34 o
   6  11  10       85.58       87.86      1.51 o
   7  11  10        7.43        7.43      0.67 o
   8  11  10       12.14       12.29      0.86 o
   0  12  10        4.05        4.35      0.86 o
   1  12  10       81.54       87.38      1.62 o
   2  12  10       39.52       41.38      1.17 o
   3  12  10       62.13       60.56      1.38 o
   4  12  10       28.13       27.01      0.95 o
   5  12  10        3.25        3.51      0.52 o
   6  12  10       17.32       16.95      0.99 o
   7  12  10       56.06       55.12      1.44 o
   0  13  10       32.72       32.26      1.84 o
   1  13  10       77.37       80.06      1.63 o
   2  13  10       13.55       12.74      0.85 o
   3  13  10       22.65       23.15      1.44 o
   4  13  10       43.12       41.09      1.41 o
   5  13  10       30.74       32.16      1.18 o
   6  13  10       19.16       18.04      1.10 o
   0  14  10       22.33       19.43      1.75 o
   1  14  10       30.51       33.01      1.57 o
   2  14  10       50.87       49.50      1.60 o
   3  14  10       31.43       34.53      1.49 o
   1   0  11      467.59      453.11      2.51 o
   2   0  11      130.98      135.21      1.17 o
   3   0  11      700.73      678.34      3.84 o
   4   0  11     2350.28     2210.60     11.53 o
   5   0  11      223.31      205.46      2.04 o
   6   0  11      899.72      821.86      5.62 o
   7   0  11        6.98        7.78      0.53 o
   8   0  11       19.37       16.14      0.77 o
   9   0  11        0.00       -0.04      0.39 o
  10   0  11       44.37       42.56      1.38 o
  11   0  11       28.45       34.17      1.47 o
  12   0  11       15.79       15.06      1.19 o
  13   0  11        0.54        0.42      0.68 o
   0   1  11      710.75      710.36      3.60 o
   1   1  11      385.21      389.40      1.57 o
   2   1  11     1892.21     1863.26      6.04 o
   3   1  11      561.09      528.26      2.26 o
   4   1  11       67.20       61.45      0.62 o
   5   1  11       42.69       40.83      0.57 o
   6   1  11      323.97      305.47      1.93 o
   7   1  11       73.13       74.17      0.92 o
   8   1  11       21.87       20.72      0.59 o
   9   1  11       25.59       23.37      0.69 o
  10   1  11       85.09       85.49      1.36 o
  11   1  11        9.31        8.99      0.65 o
  12   1  11       71.04       74.47      1.86 o
  13   1  11        2.18        2.30      0.55 o
   0   2  11       15.39       16.17      0.39 o
   1   2  11        4.60        3.77      0.17 o
   2   2  11      525.14      513.45      2.19 o
   3   2  11       66.99       63.53      0.64 o
   4   2  11      630.79      598.69      2.66 o
   5   2  11       85.26       77.37      0.76 o
   6   2  11       73.42       71.04      0.82 o
   7   2  11       91.51       82.14      0.97 o
   8   2  11       62.31       64.13      0.95 o
   9   2  11       57.40       58.34      1.03 o
  10   2  11       61.76       63.94      1.25 o
  11   2  11       12.34       12.07      0.67 o
  12   2  11       28.72       29.37      1.17 o
  13   2  11       25.11       26.68      1.78 o
   0   3  11      402.55      411.10      2.25 o
   1   3  11        5.37        6.60      0.20 o
   2   3  11      189.84      191.90      1.09 o
   3   3  11       94.17       81.17      0.70 o
   4   3  11       81.94       83.01      0.79 o
   5   3  11       50.26       49.10      0.63 o
   6   3  11      298.78      288.41      1.88 o
   7   3  11       48.71       44.35      0.94 o
   8   3  11      130.13      122.97      1.31 o
   9   3  11       37.02       36.66      0.87 o
  10   3  11       32.87       34.63      0.91 o
  11   3  11       79.22       80.06      1.85 o
  12   3  11       48.90       48.55      1.24 o
   0   4  11        5.24        8.32      0.33 o
   1   4  11      234.97      216.35      1.11 o
   2   4  11      278.10      285.35      1.55 o
   3   4  11       37.29       31.56      0.49 o
   4   4  11      300.15      265.07      1.62 o
   5   4  11      250.10      225.16      1.50 o
   6   4  11       56.10       51.46      0.73 o
   7   4  11       45.33       44.63      0.71 o
   8   4  11       12.71       12.18      0.50 o
   9   4  11       36.10       32.85      0.77 o
  10   4  11       27.44       26.27      0.83 o
  11   4  11       22.75       23.23      0.87 o
  12   4  11       29.04       31.83      1.08 o
   0   5  11        1.77        1.25      0.24 o
   1   5  11      316.73      297.66      1.54 o
   2   5  11      494.12      452.23      2.24 o
   3   5  11       71.35       64.82      0.75 o
   4   5  11      497.22      471.41      2.55 o
   5   5  11      132.52      127.98      1.12 o
   6   5  11      110.23      103.34      1.08 o
   7   5  11       22.62       20.36      0.56 o
   8   5  11       39.33       39.15      0.88 o
   9   5  11       38.25       41.45      0.96 o
  10   5  11        6.39        4.68      0.47 o
  11   5  11       50.60       50.53      1.22 o
  12   5  11       17.22       18.76      1.10 o
   0   6  11      375.82      353.07      2.44 o
   1   6  11       17.45       17.95      0.40 o
   2   6  11       63.88       65.36      0.73 o
   3   6  11      107.82      105.94      0.93 o
   4   6  11      375.82      351.15      2.07 o
   5   6  11        8.40        7.92      0.36 o
   6   6  11        1.63        0.97      0.25 o
   7   6  11        1.11        0.81      0.28 o
   8   6  11        1.07        1.50      0.33 o
   9   6  11        4.13        4.43      0.46 o
  10   6  11       27.68       28.52      0.94 o
  11   6  11        9.73       10.38      0.69 o
   0   7  11      253.44      249.51      2.32 o
   1   7  11       21.77       24.84      0.50 o
   2   7  11        5.88        4.55      0.29 o
   3   7  11        6.13        7.69      0.35 o
   4   7  11      362.54      351.81      2.07 o
   5   7  11       38.72       39.42      0.71 o
   6   7  11      109.61      108.53      1.13 o
   7   7  11       26.23       25.25      0.70 o
   8   7  11        9.03        7.71      0.53 o
   9   7  11       37.76       36.48      0.95 o
  10   7  11       24.08       24.77      1.05 o
  11   7  11        1.19        1.18      0.51 o
   0   8  11      315.82      324.43      2.81 o
   1   8  11       23.87       30.77      0.61 o
   2   8  11       46.17       45.62      0.69 o
   3   8  11       28.95       28.34      0.61 o
   4   8  11       52.66       57.79      0.82 o
   5   8  11       15.90       16.84      0.55 o
   6   8  11        2.15        1.39      0.33 o
   7   8  11       73.63       70.66      1.19 o
   8   8  11       13.83       13.89      0.71 o
   9   8  11       22.93       21.06      0.79 o
  10   8  11        9.66        8.88      0.85 o
   0   9  11       89.74       95.75      1.43 o
   1   9  11        7.84        7.53      0.40 o
   2   9  11      145.91      152.13      1.41 o
   3   9  11       36.71       35.07      0.73 o
   4   9  11       61.46       62.80      1.08 o
   5   9  11      114.25      115.68      1.67 o
   6   9  11       30.83       29.67      0.86 o
   7   9  11        3.89        2.93      0.45 o
   8   9  11       37.15       35.79      0.99 o
   9   9  11       16.26       15.16      0.81 o
  10   9  11        0.49        0.48      0.51 o
   0  10  11        0.52        0.83      0.39 o
   1  10  11       10.71       10.71      0.54 o
   2  10  11       26.13       25.08      0.77 o
   3  10  11        1.35        1.43      0.37 o
   4  10  11       30.47       26.96      0.77 o
   5  10  11       24.83       22.83      0.78 o
   6  10  11      105.74      106.15      1.54 o
   7  10  11       26.09       28.17      0.91 o
   8  10  11       18.75       16.03      0.88 o
   9  10  11       72.53       70.89      1.61 o
   0  11  11        8.91        9.24      1.00 o
   1  11  11        6.88        7.30      0.62 o
   2  11  11       56.01       55.05      1.24 o
   3  11  11        1.01        0.78      0.41 o
   4  11  11        3.55        3.15      0.46 o
   5  11  11       21.10       20.29      0.79 o
   6  11  11       55.71       60.68      1.45 o
   7  11  11       60.84       57.72      1.53 o
   8  11  11       69.00       70.20      1.52 o
   0  12  11       14.23       17.40      1.28 o
   1  12  11       61.29       60.45      1.41 o
   2  12  11       85.02       87.44      1.57 o
   3  12  11        8.15        7.06      0.65 o
   4  12  11      110.45      112.77      1.76 o
   5  12  11       27.58       27.95      1.05 o
   6  12  11       13.10       12.51      0.78 o
   7  12  11       25.25       25.22      1.09 o
   0  13  11        0.01        0.72      0.87 o
   1  13  11       32.74       32.63      1.26 o
   2  13  11      162.18      174.81      2.65 o
   3  13  11       54.59       55.93      1.59 o
   4  13  11       48.85       50.70      1.56 o
   5  13  11       56.74       56.50      1.52 o
   0  14  11      161.20      176.08      4.29 o
   1  14  11        1.11        1.47      0.70 o
   2  14  11       28.03       29.78      1.75 o
   0   0  12      160.51      169.44      1.67 o
   1   0  12     1156.90     1156.55      5.55 o
   2   0  12      462.95      448.20      2.72 o
   3   0  12      456.06      441.26      2.85 o
   4   0  12      749.26      730.57      4.52 o
   5   0  12      243.29      206.13      2.11 o
   6   0  12        0.51        0.62      0.30 o
   7   0  12       16.53       16.60      0.73 o
   8   0  12       24.81       24.34      0.92 o
   9   0  12       43.70       50.14      1.29 o
  10   0  12        0.20       -0.16      0.50 o
  11   0  12        0.09        0.16      0.58 o
  12   0  12        9.15        9.50      1.03 o
   0   1  12     1346.46     1310.46      7.39 o
   1   1  12        4.14        5.19      0.21 o
   2   1  12       39.98       40.64      0.45 o
   3   1  12      113.83      111.84      0.87 o
   4   1  12      163.15      150.23      1.06 o
   5   1  12       11.10        9.68      0.35 o
   6   1  12        4.17        4.45      0.30 o
   7   1  12      112.60      117.42      1.17 o
   8   1  12       18.94       18.78      0.60 o
   9   1  12       64.57       66.34      1.05 o
  10   1  12      156.64      162.75      1.95 o
  11   1  12      116.51      128.55      1.87 o
  12   1  12        6.05        5.79      0.66 o
   0   2  12       64.89       63.00      0.70 o
   1   2  12      238.08      233.34      1.13 o
   2   2  12      164.63      172.65      1.03 o
   3   2  12      313.31      293.72      1.56 o
   4   2  12      138.20      132.76      0.99 o
   5   2  12       55.42       52.66      0.65 o
   6   2  12       88.22       83.04      0.90 o
   7   2  12       42.77       43.36      0.75 o
   8   2  12       51.49       50.77      0.88 o
   9   2  12      130.62      130.42      1.54 o
  10   2  12       15.90       14.52      0.71 o
  11   2  12      243.85      252.44      2.54 o
  12   2  12      137.29      143.18      2.26 o
   0   3  12      109.07       87.91      1.10 o
   1   3  12      240.59      228.56      1.17 o
   2   3  12       43.70       43.59      0.51 o
   3   3  12       16.54       14.27      0.34 o
   4   3  12       19.53       15.55      0.40 o
   5   3  12        3.08        1.45      0.22 o
   6   3  12       62.23       60.56      0.80 o
   7   3  12       53.20       51.89      0.85 o
   8   3  12       76.29       78.57      1.06 o
   9   3  12      127.11      128.00      1.64 o
  10   3  12       62.12       59.55      1.19 o
  11   3  12        7.63        8.03      0.63 o
  12   3  12        3.08        2.63      0.54 o
   0   4  12       46.21       57.31      0.78 o
   1   4  12        5.71        8.03      0.25 o
   2   4  12      367.57      313.84      1.71 o
   3   4  12      111.64       95.83      0.89 o
   4   4  12        7.02        7.56      0.32 o
   5   4  12       82.82       87.08      0.91 o
   6   4  12       64.83       67.44      0.86 o
   7   4  12        6.01        6.29      0.36 o
   8   4  12       61.19       63.50      0.97 o
   9   4  12      167.94      168.65      1.85 o
  10   4  12       47.25       49.11      1.13 o
  11   4  12       17.51       17.61      0.82 o
  12   4  12       46.02       50.24      1.39 o
   0   5  12        1.52        1.22      0.25 o
   1   5  12      640.95      604.92      2.75 o
   2   5  12      226.09      217.81      1.43 o
   3   5  12      171.70      149.50      1.22 o
   4   5  12       17.06       14.39      0.44 o
   5   5  12       22.91       19.77      0.51 o
   6   5  12       62.96       56.49      0.83 o
   7   5  12       29.01       28.64      0.66 o
   8   5  12        1.78        1.78      0.34 o
   9   5  12       11.60       10.72      0.58 o
  10   5  12        0.61        0.50      0.38 o
  11   5  12        1.57        1.22      0.48 o
  12   5  12        7.51        6.96      0.71 o
   0   6  12       39.57       35.21      0.81 o
   1   6  12      237.65      222.78      1.44 o
   2   6  12      145.57      138.30      1.17 o
   3   6  12        4.37        3.40      0.27 o
   4   6  12       69.96       68.81      0.86 o
   5   6  12       11.42       11.24      0.43 o
   6   6  12       26.41       26.99      0.61 o
   7   6  12      133.17      131.65      1.43 o
   8   6  12       39.04       39.28      0.86 o
   9   6  12       31.90       30.98      0.89 o
  10   6  12       23.18       21.58      0.86 o
  11   6  12        1.04        1.49      0.53 o
   0   7  12      178.44      176.95      1.83 o
   1   7  12        3.44        2.36      0.26 o
   2   7  12       83.99       85.81      0.90 o
   3   7  12        2.03        1.93      0.26 o
   4   7  12       72.42       73.40      0.91 o
   5   7  12       20.29       19.21      0.51 o
   6   7  12       86.10       81.39      1.03 o
   7   7  12      117.31      114.30      1.41 o
   8   7  12       40.71       42.19      1.00 o
   9   7  12       73.90       73.24      1.31 o
  10   7  12       11.86       11.78      0.73 o
  11   7  12       26.18       27.99      1.05 o
   0   8  12        1.89        0.70      0.33 o
   1   8  12       98.02       96.79      1.04 o
   2   8  12       72.65       76.94      0.99 o
   3   8  12       25.05       26.35      0.61 o
   4   8  12       26.88       25.89      0.63 o
   5   8  12       10.37       10.29      0.49 o
   6   8  12      157.63      156.42      1.64 o
   7   8  12       11.38        9.98      0.60 o
   8   8  12       48.40       46.16      1.15 o
   9   8  12       26.45       26.90      0.89 o
  10   8  12        6.44        6.16      0.63 o
   0   9  12       69.54       78.01      1.63 o
   1   9  12        2.59        2.37      0.31 o
   2   9  12       98.86      103.81      1.25 o
   3   9  12       25.20       25.91      0.71 o
   4   9  12       79.53       79.44      1.26 o
   5   9  12        8.90        7.40      0.54 o
   6   9  12       16.29       15.69      0.69 o
   7   9  12       27.71       26.79      0.87 o
   8   9  12      102.78      104.45      1.62 o
   9   9  12        0.15        1.10      0.48 o
   0  10  12        2.80        2.54      0.61 o
   1  10  12       27.11       25.99      0.77 o
   2  10  12        0.45        0.41      0.36 o
   3  10  12        0.34        0.32      0.36 o
   4  10  12      133.30      134.90      1.69 o
   5  10  12       23.21       23.37      0.83 o
   6  10  12       49.82       50.00      1.13 o
   7  10  12       16.38       15.44      0.74 o
   8  10  12        5.79        6.06      0.70 o
   9  10  12       28.65       29.34      1.19 o
   0  11  12       30.07       29.95      1.63 o
   1  11  12        2.82        3.03      0.50 o
   2  11  12       26.73       25.50      0.91 o
   3  11  12       41.07       43.35      1.09 o
   4  11  12       15.57       14.25      0.73 o
   5  11  12        3.07        2.49      0.49 o
   6  11  12       12.04       10.33      0.71 o
   7  11  12       36.78       39.17      1.29 o
   0  12  12        9.20        8.77      1.15 o
   1  12  12       31.54       33.02      1.09 o
   2  12  12        6.84        6.63      0.69 o
   3  12  12        2.71        2.45      0.56 o
   4  12  12       29.08       28.98      1.14 o
   5  12  12       14.87       14.63      0.86 o
   6  12  12       82.17       84.61      1.70 o
   0  13  12      141.31      147.52      3.84 o
   1  13  12       65.37       65.92      1.81 o
   2  13  12       53.14       57.14      1.74 o
   3  13  12       45.82       45.18      1.48 o
   4  13  12       15.84       14.07      1.02 o
   1   0  13      866.82      808.12      4.45 o
   2   0  13      126.75      122.27      1.25 o
   3   0  13      370.02      353.13      2.49 o
   4   0  13        2.35        1.46      0.28 o
   5   0  13        1.54        1.78      0.33 o
   6   0  13       33.39       28.38      1.00 o
   7   0  13       57.44       51.35      1.10 o
   8   0  13      125.58      125.58      1.99 o
   9   0  13        6.49        6.26      0.78 o
  10   0  13       32.15       31.32      1.31 o
  11   0  13       75.52       78.28      2.20 o
  12   0  13       25.96       30.15      1.97 o
   0   1  13      287.73      289.22      2.22 o
   1   1  13       22.66       23.42      0.38 o
   2   1  13      374.30      348.17      1.73 o
   3   1  13       45.73       47.93      0.57 o
   4   1  13        7.17        6.69      0.29 o
   5   1  13        8.48        8.05      0.34 o
   6   1  13       39.87       39.28      0.65 o
   7   1  13       20.98       20.37      0.57 o
   8   1  13       18.47       16.92      0.60 o
   9   1  13      108.06      106.90      1.48 o
  10   1  13        8.65        8.57      0.62 o
  11   1  13       11.21        9.97      0.70 o
  12   1  13       89.34       96.73      1.98 o
   0   2  13      114.75      111.66      1.08 o
   1   2  13      550.55      530.10      2.27 o
   2   2  13       66.98       59.61      0.59 o
   3   2  13      105.09      104.87      0.87 o
   4   2  13       16.09       13.14      0.37 o
   5   2  13      147.96      134.22      1.12 o
   6   2  13        3.28        3.00      0.28 o
   7   2  13       21.02       18.86      0.59 o
   8   2  13       42.67       42.40      0.82 o
   9   2  13      153.84      152.74      1.83 o
  10   2  13       69.00       67.33      1.30 o
  11   2  13       20.30       20.09      0.86 o
  12   2  13       16.03       15.96      0.97 o
   0   3  13        3.48        1.43      0.23 o
   1   3  13      128.39      130.36      0.92 o
   2   3  13       58.53       47.27      0.56 o
   3   3  13       54.50       47.04      0.60 o
   4   3  13       83.28       83.12      0.83 o
   5   3  13      114.46      111.92      1.03 o
   6   3  13       63.68       59.78      0.80 o
   7   3  13       55.49       53.58      0.83 o
   8   3  13        7.65        5.82      0.44 o
   9   3  13       95.36       94.82      1.45 o
  10   3  13       25.08       27.88      0.99 o
  11   3  13      123.64      128.64      1.91 o
  12   3  13       40.72       39.48      1.28 o
   0   4  13      446.70      380.39      2.60 o
   1   4  13       21.33       20.35      0.42 o
   2   4  13       24.26       21.24      0.42 o
   3   4  13       84.25       89.63      0.89 o
   4   4  13       16.55       13.11      0.40 o
   5   4  13       38.86       40.58      0.67 o
   6   4  13       49.94       48.26      0.74 o
   7   4  13      119.23      118.47      1.24 o
   8   4  13       14.59       15.47      0.67 o
   9   4  13        4.57        3.58      0.46 o
  10   4  13       48.89       49.82      1.17 o
  11   4  13       64.86       72.56      1.65 o
  12   4  13        2.10        2.01      0.56 o
   0   5  13        5.35        9.06      0.45 o
   1   5  13      575.18      557.49      2.80 o
   2   5  13        7.27        5.85      0.31 o
   3   5  13       94.99       84.03      0.89 o
   4   5  13       60.74       63.51      0.81 o
   5   5  13       37.10       33.45      0.66 o
   6   5  13        1.62        1.47      0.27 o
   7   5  13       64.49       63.29      0.99 o
   8   5  13       13.35       13.26      0.60 o
   9   5  13       10.24       10.86      0.62 o
  10   5  13        0.60       -0.02      0.41 o
  11   5  13        2.86        3.17      0.55 o
   0   6  13      231.06      223.16      2.19 o
   1   6  13       36.26       35.38      0.62 o
   2   6  13       41.19       39.45      0.66 o
   3   6  13       69.45       68.95      0.83 o
   4   6  13       35.25       36.63      0.65 o
   5   6  13       63.98       66.07      0.90 o
   6   6  13       35.04       34.37      0.73 o
   7   6  13       22.22       21.39      0.70 o
   8   6  13        2.58        2.24      0.40 o
   9   6  13       67.83       66.19      1.20 o
  10   6  13       49.63       51.16      1.49 o
  11   6  13        2.50        2.15      0.59 o
   0   7  13        0.01        0.47      0.31 o
   1   7  13        5.87        7.45      0.38 o
   2   7  13       17.06       17.19      0.50 o
   3   7  13       21.56       18.76      0.53 o
   4   7  13        5.57        4.65      0.35 o
   5   7  13       24.68       24.83      0.60 o
   6   7  13       60.46       61.63      0.98 o
   7   7  13       57.59       57.39      1.05 o
   8   7  13       97.51       94.88      1.42 o
   9   7  13       77.09       78.84      1.41 o
  10   7  13       14.32       11.79      0.76 o
   0   8  13       74.07       77.94      1.41 o
   1   8  13       90.19       93.06      1.09 o
   2   8  13       34.08       34.89      0.80 o
   3   8  13       51.64       50.23      0.82 o
   4   8  13        6.75        6.92      0.44 o
   5   8  13      123.89      124.15      1.44 o
   6   8  13       15.15       12.98      0.68 o
   7   8  13      153.53      160.57      1.80 o
   8   8  13       72.32       75.72      1.32 o
   9   8  13       10.84        9.74      0.69 o
  10   8  13       35.83       35.52      1.14 o
   0   9  13      102.51      103.12      1.84 o
   1   9  13       29.20       30.83      0.75 o
   2   9  13       29.23       29.14      0.79 o
   3   9  13      189.70      197.73      2.09 o
   4   9  13       42.82       42.65      0.98 o
   5   9  13       58.53       56.02      1.12 o
   6   9  13       49.09       49.83      1.11 o
   7   9  13       55.00       57.05      1.43 o
   8   9  13       12.54       11.81      0.74 o
   9   9  13       43.54       44.06      1.22 o
   0  10  13       21.61       22.80      1.15 o
   1  10  13       24.94       25.13      0.84 o
   2  10  13      137.90      140.93      1.75 o
   3  10  13      151.23      152.66      1.84 o
   4  10  13       40.32       39.53      1.03 o
   5  10  13       58.49       58.28      1.30 o
   6  10  13        6.65        5.88      0.58 o
   7  10  13       23.39       23.90      0.97 o
   8  10  13        3.89        3.11      0.61 o
   0  11  13        5.84        4.70      0.97 o
   1  11  13       71.84       75.53      1.39 o
   2  11  13       17.81       17.89      0.82 o
   3  11  13       68.61       69.27      1.30 o
   4  11  13       48.13       51.82      1.26 o
   5  11  13       32.26       33.05      1.08 o
   6  11  13       15.10       14.54      0.83 o
   7  11  13       18.67       18.04      1.00 o
   0  12  13        1.25        1.52      0.88 o
   1  12  13        5.23        5.21      0.80 o
   2  12  13        1.46        1.48      0.57 o
   3  12  13       22.00       23.26      1.01 o
   4  12  13        9.25        8.57      0.76 o
   5  12  13       37.19       36.93      1.24 o
   0  13  13        5.42        4.70      1.21 o
   1  13  13       64.55       67.58      2.26 o
   2  13  13       42.37       41.55      1.73 o
   3  13  13       43.54       44.07      1.54 o
   0   0  14      395.02      372.28      3.60 o
   1   0  14      503.86      468.50      3.24 o
   2   0  14      408.69      386.14      2.77 o
   3   0  14      397.84      352.94      2.64 o
   4   0  14       96.68       88.92      1.26 o
   5   0  14       19.67       18.97      0.69 o
   6   0  14       14.06       16.89      0.69 o
   7   0  14       76.11       71.96      1.28 o
   8   0  14        1.00        0.30      0.48 o
   9   0  14       57.00       54.20      1.92 o
  10   0  14       44.00       43.47      1.53 o
  11   0  14       17.91       17.34      1.30 o
  12   0  14        7.59        8.18      1.19 o
   0   1  14      313.15      297.57      2.11 o
   1   1  14      561.07      526.62      2.28 o
   2   1  14      122.99      118.67      0.96 o
   3   1  14        0.64        0.69      0.19 o
   4   1  14      155.23      150.78      1.15 o
   5   1  14      116.40      106.05      1.03 o
   6   1  14       46.69       44.93      0.71 o
   7   1  14       93.95       91.12      1.06 o
   8   1  14       56.50       60.11      1.04 o
   9   1  14       55.38       56.55      1.13 o
  10   1  14       74.49       74.05      1.38 o
  11   1  14        1.84        2.09      0.51 o
  12   1  14       22.67       22.88      1.18 o
   0   2  14       90.15       85.69      1.03 o
   1   2  14      130.01      124.08      0.89 o
   2   2  14       33.45       38.63      0.53 o
   3   2  14      484.99      478.43      2.37 o
   4   2  14       15.26       10.77      0.36 o
   5   2  14       21.91       20.43      0.49 o
   6   2  14       45.52       45.48      0.73 o
   7   2  14       60.50       58.02      0.93 o
   8   2  14       72.95       74.88      1.16 o
   9   2  14       10.73        9.78      0.60 o
  10   2  14       30.22       29.54      0.98 o
  11   2  14       44.16       44.17      1.24 o
  12   2  14       20.98       22.91      1.14 o
   0   3  14       56.66       63.19      1.01 o
   1   3  14      382.06      382.08      2.01 o
   2   3  14       23.06       27.54      0.48 o
   3   3  14      115.28      118.78      1.01 o
   4   3  14      122.84      124.35      1.20 o
   5   3  14       40.71       40.19      0.63 o
   6   3  14       39.82       41.88      0.73 o
   7   3  14      123.43      120.63      1.39 o
   8   3  14        9.60        9.57      0.58 o
   9   3  14      108.47      109.08      1.60 o
  10   3  14       90.46       94.06      1.57 o
  11   3  14       48.61       48.41      1.31 o
   0   4  14        4.92        1.80      0.30 o
   1   4  14       98.52       91.87      0.90 o
   2   4  14       48.60       52.24      0.68 o
   3   4  14      354.96      341.07      2.02 o
   4   4  14      102.84      104.51      1.02 o
   5   4  14      128.26      128.89      1.20 o
   6   4  14        2.49        2.74      0.31 o
   7   4  14        2.60        2.96      0.37 o
   8   4  14        3.92        3.75      0.45 o
   9   4  14       19.50       19.93      0.80 o
  10   4  14       12.25       10.23      0.66 o
  11   4  14        3.82        4.67      0.64 o
   0   5  14       77.57       83.47      1.36 o
   1   5  14      360.54      335.59      2.04 o
   2   5  14      168.19      173.55      1.37 o
   3   5  14      118.75      122.70      1.14 o
   4   5  14       94.18       93.70      1.02 o
   5   5  14       23.15       21.75      0.57 o
   6   5  14       48.60       46.92      0.81 o
   7   5  14       25.25       25.46      0.74 o
   8   5  14        0.26        0.62      0.36 o
   9   5  14       40.53       37.52      0.98 o
  10   5  14       13.75       13.90      0.79 o
  11   5  14       32.37       30.36      1.15 o
   0   6  14        4.00        3.39      0.42 o
   1   6  14       85.87       90.33      0.99 o
   2   6  14      188.63      184.25      1.58 o
   3   6  14       55.10       50.07      0.81 o
   4   6  14        3.33        3.17      0.31 o
   5   6  14       19.90       20.11      0.57 o
   6   6  14      126.87      125.67      1.41 o
   7   6  14       10.36        9.60      0.57 o
   8   6  14       35.28       35.88      0.93 o
   9   6  14       61.90       59.62      1.18 o
  10   6  14        3.71        2.65      0.55 o
   0   7  14       24.57       28.22      0.86 o
   1   7  14       70.14       70.90      0.93 o
   2   7  14       18.51       20.28      0.58 o
   3   7  14       89.02       88.19      1.07 o
   4   7  14       74.89       79.43      1.06 o
   5   7  14       62.19       60.15      0.96 o
   6   7  14       57.70       56.57      0.98 o
   7   7  14      110.16      109.92      1.41 o
   8   7  14       78.25       80.46      1.33 o
   9   7  14       25.08       22.44      0.93 o
  10   7  14       30.92       30.75      1.12 o
   0   8  14       31.49       32.11      1.19 o
   1   8  14       87.45       89.83      1.33 o
   2   8  14      137.56      140.17      1.49 o
   3   8  14      226.47      231.07      2.06 o
   4   8  14       12.74       12.95      0.65 o
   5   8  14      226.97      230.34      2.07 o
   6   8  14       41.81       42.09      1.02 o
   7   8  14        7.65        7.14      0.58 o
   8   8  14       13.80       14.87      0.78 o
   9   8  14       58.25       58.80      1.39 o
   0   9  14      243.61      253.12      3.49 o
   1   9  14       98.06       99.24      1.57 o
   2   9  14       27.17       27.33      0.79 o
   3   9  14       83.68       86.42      1.32 o
   4   9  14      104.81      106.55      1.47 o
   5   9  14       96.64       95.54      1.46 o
   6   9  14       25.19       23.56      0.86 o
   7   9  14       61.51       63.18      1.31 o
   8   9  14        3.67        3.48      0.61 o
   0  10  14       15.70       16.83      1.10 o
   1  10  14      112.17      115.62      1.69 o
   2  10  14       16.22       15.00      0.72 o
   3  10  14        7.29        7.97      0.62 o
   4  10  14      103.36      107.05      1.60 o
   5  10  14       43.76       43.47      1.09 o
   6  10  14       13.39       13.40      0.77 o
   7  10  14       39.17       40.40      1.23 o
   0  11  14       24.28       26.07      1.68 o
   1  11  14        2.53        2.06      0.57 o
   2  11  14        9.61       12.08      0.78 o
   3  11  14       76.10       77.54      1.43 o
   4  11  14       58.75       58.26      1.43 o
   5  11  14       21.38       21.94      0.99 o
   6  11  14        9.72        7.84      0.73 o
   0  12  14        5.76        3.88      1.18 o
   1  12  14       50.93       50.94      1.80 o
   2  12  14       39.22       38.26      1.35 o
   3  12  14       47.21       48.00      1.44 o
   4  12  14        3.18        2.70      0.64 o
   5  12  14        3.20        2.61      0.71 o
   0  13  14      100.43      106.17      3.43 o
   1  13  14       91.51       92.49      2.38 o
   2  13  14       10.89        9.18      1.18 o
   1   0  15      114.53      111.50      1.24 o
   2   0  15       61.44       63.71      0.99 o
   3   0  15       27.21       29.83      0.80 o
   4   0  15       69.47       66.25      1.13 o
   5   0  15       84.40       89.45      1.40 o
   6   0  15       70.53       75.14      1.35 o
   7   0  15        5.51        7.03      0.57 o
   8   0  15        1.48        1.55      0.53 o
   9   0  15       99.34      104.99      2.32 o
  10   0  15       36.86       37.52      1.49 o
  11   0  15        0.17        0.28      0.75 o
   0   1  15        1.83        2.16      0.33 o
   1   1  15        3.06        4.63      0.23 o
   2   1  15       49.31       50.67      0.64 o
   3   1  15      156.30      146.28      1.15 o
   4   1  15        9.86        8.60      0.36 o
   5   1  15      123.39      119.52      1.13 o
   6   1  15       31.12       32.68      0.66 o
   7   1  15      110.63      115.92      1.32 o
   8   1  15        1.54        1.43      0.37 o
   9   1  15       30.86       31.75      0.94 o
  10   1  15       19.97       17.65      0.83 o
  11   1  15        5.34        4.31      0.66 o
   0   2  15      169.22      169.78      1.77 o
   1   2  15      136.62      128.09      1.01 o
   2   2  15       22.56       20.68      0.45 o
   3   2  15       40.70       44.10      0.64 o
   4   2  15      113.05      119.24      1.07 o
   5   2  15       43.39       42.29      0.72 o
   6   2  15      112.24      111.66      1.20 o
   7   2  15      138.02      132.61      1.46 o
   8   2  15       30.24       32.49      1.01 o
   9   2  15       66.30       66.31      1.25 o
  10   2  15       82.84       84.21      1.52 o
  11   2  15       91.60       96.12      1.95 o
   0   3  15        0.75        1.23      0.27 o
   1   3  15       92.35       88.84      0.87 o
   2   3  15       57.49       58.89      0.70 o
   3   3  15       66.73       63.18      0.78 o
   4   3  15       66.98       72.99      0.84 o
   5   3  15      121.22      126.29      1.13 o
   6   3  15        6.18        5.06      0.36 o
   7   3  15      153.38      157.00      1.67 o
   8   3  15      188.52      190.86      2.08 o
   9   3  15       60.33       60.10      1.29 o
  10   3  15       48.34       52.59      1.27 o
  11   3  15        0.64        1.01      0.56 o
   0   4  15       44.91       47.03      1.01 o
   1   4  15       51.39       48.54      0.69 o
   2   4  15       61.47       64.79      0.82 o
   3   4  15       73.80       74.03      0.84 o
   4   4  15       55.49       51.80      0.74 o
   5   4  15       18.84       19.79      0.55 o
   6   4  15      117.08      115.82      1.33 o
   7   4  15       17.69       17.11      0.67 o
   8   4  15       10.17        8.38      0.59 o
   9   4  15       14.62       13.81      0.73 o
  10   4  15        5.21        3.88      0.55 o
  11   4  15        0.35        0.70      0.56 o
   0   5  15       31.44       27.51      0.99 o
   1   5  15        6.87        7.51      0.38 o
   2   5  15      144.47      145.35      1.29 o
   3   5  15      118.58      122.96      1.18 o
   4   5  15       39.59       36.96      0.70 o
   5   5  15      112.22      110.74      1.28 o
   6   5  15       40.08       38.88      0.84 o
   7   5  15       44.44       43.51      0.96 o
   8   5  15       67.36       65.32      1.17 o
   9   5  15        8.03        6.55      0.59 o
  10   5  15        0.58        0.83      0.49 o
   0   6  15        4.05        4.45      0.56 o
   1   6  15      167.07      167.54      1.73 o
   2   6  15       26.09       27.06      0.64 o
   3   6  15       24.42       24.70      0.62 o
   4   6  15      229.24      228.10      2.08 o
   5   6  15       91.83       92.13      1.18 o
   6   6  15       29.01       29.46      0.79 o
   7   6  15       11.43       10.44      0.59 o
   8   6  15       68.17       70.82      1.26 o
   9   6  15       12.86       11.94      0.67 o
  10   6  15       13.25       13.25      0.87 o
   0   7  15      179.90      184.00      2.76 o
   1   7  15        4.64        4.45      0.38 o
   2   7  15      241.28      245.93      1.98 o
   3   7  15        1.41        1.63      0.35 o
   4   7  15       44.44       45.39      0.94 o
   5   7  15      156.90      157.62      1.68 o
   6   7  15      189.43      191.59      1.86 o
   7   7  15       10.93       10.36      0.58 o
   8   7  15       31.88       31.99      1.01 o
   9   7  15       17.19       16.66      0.88 o
   0   8  15       11.52       10.70      0.85 o
   1   8  15       65.75       65.06      1.11 o
   2   8  15       85.98       87.18      1.26 o
   3   8  15       41.47       40.67      0.91 o
   4   8  15      126.72      130.74      1.57 o
   5   8  15        1.30        0.79      0.36 o
   6   8  15       23.20       20.86      0.77 o
   7   8  15       74.91       77.03      1.36 o
   8   8  15        6.68        5.67      0.60 o
   9   8  15        1.94        1.66      0.57 o
   0   9  15        3.78        3.44      0.74 o
   1   9  15        2.68        2.61      0.45 o
   2   9  15       86.20       91.75      1.43 o
   3   9  15       15.56       16.06      0.72 o
   4   9  15       92.95       91.85      1.43 o
   5   9  15       43.04       42.31      1.06 o
   6   9  15       49.24       50.36      1.16 o
   7   9  15       11.56       10.81      0.75 o
   8   9  15       23.12       22.35      1.03 o
   0  10  15       47.92       45.12      1.85 o
   1  10  15        2.10        2.77      0.51 o
   2  10  15        2.37        1.84      0.47 o
   3  10  15       11.57       11.66      0.71 o
   4  10  15       36.29       37.23      1.08 o
   5  10  15       61.12       59.14      1.37 o
   6  10  15        3.32        3.12      0.58 o
   7  10  15       96.95       98.75      1.84 o
   0  11  15       67.12       70.97      2.47 o
   1  11  15        0.69        1.09      0.54 o
   2  11  15        9.33        8.66      0.77 o
   3  11  15        4.81        3.80      0.60 o
   4  11  15       45.31       46.76      1.34 o
   5  11  15       42.41       41.09      1.39 o
   0  12  15       60.08       62.51      3.06 o
   1  12  15       18.13       17.73      1.22 o
   2  12  15       49.60       53.67      1.79 o
   3  12  15        3.64        3.63      0.76 o
   4  12  15       31.59       31.40      1.32 o
   0   0  16       23.59       27.45      1.00 o
   1   0  16       31.67       29.21      0.70 o
   2   0  16        4.89        4.48      0.40 o
   3   0  16      155.83      159.97      1.82 o
   4   0  16      331.06      339.70      3.05 o
   5   0  16       40.40       41.55      1.03 o
   6   0  16        0.46        0.18      0.37 o
   7   0  16       16.71       17.32      0.89 o
   8   0  16      394.62      406.43      4.51 o
   9   0  16        9.95        8.34      1.01 o
  10   0  16       17.74       23.41      1.67 o
  11   0  16       33.87       32.89      2.00 o
   0   1  16       24.18       19.94      0.69 o
   1   1  16       34.52       35.17      0.58 o
   2   1  16        2.26        1.51      0.22 o
   3   1  16      243.79      247.93      1.67 o
   4   1  16        8.88        8.85      0.39 o
   5   1  16        8.30        9.60      0.42 o
   6   1  16      188.83      192.34      1.71 o
   7   1  16      155.91      154.99      1.69 o
   8   1  16       53.97       51.61      1.08 o
   9   1  16       36.72       35.91      1.01 o
  10   1  16        7.89        6.86      0.68 o
  11   1  16        2.18        1.65      0.60 o
   0   2  16      140.43      139.65      1.70 o
   1   2  16        3.75        3.70      0.28 o
   2   2  16       96.63       94.13      0.91 o
   3   2  16       16.73       14.80      0.44 o
   4   2  16       22.09       22.59      0.54 o
   5   2  16      223.74      229.12      1.81 o
   6   2  16       12.89       14.41      0.58 o
   7   2  16       79.86       79.86      1.24 o
   8   2  16       59.42       57.38      1.13 o
   9   2  16      108.05      115.10      1.62 o
  10   2  16        3.25        2.91      0.58 o
  11   2  16        5.18        4.70      0.69 o
   0   3  16        0.13        0.52      0.33 o
   1   3  16      185.21      181.05      1.40 o
   2   3  16       31.38       31.12      0.61 o
   3   3  16        1.40        1.65      0.26 o
   4   3  16       18.49       17.48      0.49 o
   5   3  16        1.49        1.96      0.29 o
   6   3  16       85.12       82.56      1.17 o
   7   3  16       58.82       57.68      1.09 o
   8   3  16        7.26        7.04      0.55 o
   9   3  16       33.05       32.95      0.97 o
  10   3  16       15.11       15.73      0.90 o
   0   4  16        4.83        5.15      0.54 o
   1   4  16       20.65       19.98      0.53 o
   2   4  16       26.66       28.97      0.63 o
   3   4  16       43.78       43.48      0.72 o
   4   4  16       23.92       26.15      0.59 o
   5   4  16      203.61      203.07      1.74 o
   6   4  16       10.08       10.93      0.57 o
   7   4  16       28.28       26.78      0.83 o
   8   4  16       39.41       38.40      1.04 o
   9   4  16       53.30       58.23      1.26 o
  10   4  16        3.44        2.20      0.56 o
   0   5  16        0.04        0.23      0.41 o
   1   5  16       72.60       71.66      1.01 o
   2   5  16       47.78       47.88      0.79 o
   3   5  16       11.15       10.46      0.48 o
   4   5  16       83.70       80.94      1.03 o
   5   5  16       41.54       42.05      0.90 o
   6   5  16      179.96      181.75      1.84 o
   7   5  16       40.97       38.81      0.95 o
   8   5  16       11.40       10.92      0.66 o
   9   5  16       45.06       45.38      1.17 o
  10   5  16      129.29      140.92      2.29 o
   0   6  16       57.33       59.09      1.45 o
   1   6  16       49.60       54.64      1.00 o
   2   6  16       24.68       25.03      0.67 o
   3   6  16       55.87       54.39      0.94 o
   4   6  16       27.81       26.90      0.75 o
   5   6  16      148.85      146.60      1.61 o
   6   6  16      159.99      160.04      1.75 o
   7   6  16       43.59       42.93      0.99 o
   8   6  16       47.21       46.30      1.08 o
   9   6  16       18.62       17.52      0.88 o
   0   7  16       62.86       63.82      1.65 o
   1   7  16       17.51       17.21      0.71 o
   2   7  16      131.20      132.55      1.44 o
   3   7  16      267.54      266.89      2.28 o
   4   7  16      124.79      124.73      1.57 o
   5   7  16        6.19        5.13      0.49 o
   6   7  16        7.61        7.06      0.53 o
   7   7  16      127.33      126.60      1.59 o
   8   7  16       14.20       14.17      0.74 o
   9   7  16       14.46       12.77      0.89 o
   0   8  16       18.84       19.16      1.19 o
   1   8  16       55.00       56.47      1.18 o
   2   8  16       31.40       31.26      0.86 o
   3   8  16       70.44       71.12      1.20 o
   4   8  16       76.20       77.01      1.24 o
   5   8  16       78.88       77.22      1.21 o
   6   8  16        1.61        1.22      0.42 o
   7   8  16        7.37        4.80      0.57 o
   8   8  16        3.50        2.74      0.58 o
   0   9  16        0.26        0.84      0.66 o
   1   9  16        1.26        1.35      0.47 o
   2   9  16        3.34        3.09      0.49 o
   3   9  16       18.63       19.31      0.78 o
   4   9  16       19.24       20.90      0.84 o
   5   9  16       53.14       54.01      1.20 o
   6   9  16       25.21       24.14      0.99 o
   7   9  16      122.91      129.73      2.08 o
   0  10  16        0.79        0.97      0.79 o
   1  10  16      125.74      131.63      1.99 o
   2  10  16        2.36        1.96      0.53 o
   3  10  16       37.01       39.67      1.14 o
   4  10  16        7.10        5.39      0.65 o
   5  10  16       76.85       76.79      1.79 o
   6  10  16       17.64       17.26      1.00 o
   0  11  16        0.05        1.26      0.99 o
   1  11  16       42.95       44.12      1.64 o
   2  11  16       57.99       64.49      1.74 o
   3  11  16       31.93       35.52      1.20 o
   4  11  16        3.52        2.95      0.65 o
   5  11  16        6.46        5.44      0.82 o
   0  12  16      227.86      251.63      7.01 o
   1  12  16       17.50       17.84      1.42 o
   2  12  16        3.78        3.87      0.95 o
   1   0  17       11.72       12.59      0.68 o
   2   0  17      112.92      109.66      1.49 o
   3   0  17       66.55       66.64      1.19 o
   4   0  17       29.37       24.78      0.87 o
   5   0  17      259.52      273.23      2.79 o
   6   0  17       42.47       43.74      1.27 o
   7   0  17        9.31        8.15      0.76 o
   8   0  17       14.14       12.92      1.03 o
   9   0  17        1.73        0.77      0.63 o
  10   0  17        3.66        4.32      0.91 o
   0   1  17      142.26      146.51      1.87 o
   1   1  17       39.12       40.65      0.81 o
   2   1  17       14.10       13.70      0.41 o
   3   1  17       14.51       16.07      0.48 o
   4   1  17      151.43      148.08      1.37 o
   5   1  17       16.19       16.29      0.55 o
   6   1  17       60.32       59.60      1.06 o
   7   1  17       46.03       44.43      0.98 o
   8   1  17        1.42        1.17      0.40 o
   9   1  17        4.26        3.06      0.51 o
  10   1  17        2.31        1.49      0.59 o
   0   2  17       67.99       68.52      1.56 o
   1   2  17       12.48       13.45      0.49 o
   2   2  17       14.97       15.77      0.47 o
   3   2  17       34.30       35.18      0.63 o
   4   2  17       10.64       10.36      0.47 o
   5   2  17       59.95       58.61      0.99 o
   6   2  17       43.96       42.14      1.08 o
   7   2  17       23.83       23.65      0.86 o
   8   2  17       36.95       37.60      0.98 o
   9   2  17       10.58        9.35      0.65 o
  10   2  17      107.36      113.76      2.10 o
   0   3  17       10.54       11.70      0.76 o
   1   3  17       66.82       67.18      0.91 o
   2   3  17       13.38       14.39      0.49 o
   3   3  17        6.03        6.17      0.37 o
   4   3  17       29.04       27.63      0.64 o
   5   3  17       82.51       83.26      1.21 o
   6   3  17       26.13       25.78      0.80 o
   7   3  17       18.35       18.32      0.73 o
   8   3  17      105.48      107.49      1.58 o
   9   3  17       10.83        9.40      0.68 o
  10   3  17        2.83        2.52      0.64 o
   0   4  17        0.72        1.17      0.48 o
   1   4  17        0.90        1.23      0.30 o
   2   4  17       66.63       64.81      0.93 o
   3   4  17        9.09        9.42      0.46 o
   4   4  17       11.31       10.50      0.50 o
   5   4  17      158.17      155.51      1.62 o
   6   4  17       22.86       21.11      0.79 o
   7   4  17       45.16       47.00      1.12 o
   8   4  17        4.40        3.80      0.51 o
   9   4  17       16.00       14.93      0.87 o
  10   4  17       46.66       48.44      1.40 o
   0   5  17       30.70       30.84      1.18 o
   1   5  17       27.65       28.14      0.80 o
   2   5  17       74.66       75.71      1.07 o
   3   5  17      225.88      230.41      1.99 o
   4   5  17       32.28       31.43      0.80 o
   5   5  17       17.06       16.76      0.67 o
   6   5  17      143.00      145.63      1.71 o
   7   5  17       28.42       29.00      0.91 o
   8   5  17      103.53      107.38      1.67 o
   9   5  17       92.40       90.37      1.71 o
   0   6  17       35.35       39.12      1.28 o
   1   6  17       18.42       17.26      0.77 o
   2   6  17       18.50       18.69      0.67 o
   3   6  17      363.42      377.51      2.82 o
   4   6  17      247.11      243.48      2.31 o
   5   6  17       52.89       51.42      1.02 o
   6   6  17       24.51       23.12      0.77 o
   7   6  17        3.53        2.40      0.45 o
   8   6  17       60.37       63.17      1.44 o
   9   6  17       11.25        9.53      0.81 o
   0   7  17       12.58       12.31      1.02 o
   1   7  17      175.62      177.66      2.18 o
   2   7  17       25.49       25.20      0.84 o
   3   7  17       33.07       32.19      0.90 o
   4   7  17       73.67       74.51      1.28 o
   5   7  17      183.13      182.82      2.02 o
   6   7  17      106.03      104.95      1.45 o
   7   7  17       37.21       38.18      1.05 o
   8   7  17       17.75       17.56      0.86 o
   0   8  17       28.46       30.56      1.45 o
   1   8  17       23.39       23.69      0.97 o
   2   8  17      136.80      142.10      1.85 o
   3   8  17      127.80      131.91      1.63 o
   4   8  17       86.02       89.06      1.39 o
   5   8  17       51.88       50.95      1.07 o
   6   8  17       30.13       29.01      0.91 o
   7   8  17        2.85        2.43      0.57 o
   0   9  17        7.48        8.99      1.01 o
   1   9  17       59.01       61.24      1.49 o
   2   9  17       13.77       14.97      0.87 o
   3   9  17        7.65        6.83      0.57 o
   4   9  17       18.75       19.73      0.82 o
   5   9  17        0.56        0.73      0.51 o
   6   9  17       31.93       34.58      1.21 o
   0  10  17       12.55       10.43      1.27 o
   1  10  17       10.33       10.45      0.89 o
   2  10  17       12.32       11.77      0.90 o
   3  10  17       18.36       21.21      0.99 o
   4  10  17       81.53       79.21      1.64 o
   5  10  17       46.14       49.38      1.45 o
   0  11  17        9.85       11.95      2.12 o
   1  11  17      116.04      121.13      2.87 o
   2  11  17       90.59       91.80      2.25 o
   3  11  17        0.16        0.32      0.67 o
   0   0  18        0.04        0.23      0.46 o
   1   0  18       24.59       25.06      0.86 o
   2   0  18        0.04        0.81      0.38 o
   3   0  18        0.79        1.04      0.39 o
   4   0  18       27.55       31.84      1.03 o
   5   0  18       33.13       35.57      1.22 o
   6   0  18       12.41       13.98      0.85 o
   7   0  18      110.32      109.57      2.10 o
   8   0  18      104.29      105.84      2.37 o
   9   0  18        3.91        4.82      0.88 o
  10   0  18       55.90       61.33      2.41 o
   0   1  18        1.02        2.45      0.42 o
   1   1  18      121.44      128.88      1.34 o
   2   1  18       16.54       16.11      0.49 o
   3   1  18       16.10       17.16      0.52 o
   4   1  18       90.73       88.86      1.14 o
   5   1  18      102.23       99.32      1.37 o
   6   1  18       52.91       50.15      1.05 o
   7   1  18       66.17       65.29      1.20 o
   8   1  18       31.42       31.10      0.97 o
   9   1  18       32.52       32.90      1.15 o
  10   1  18       33.73       35.32      1.33 o
   0   2  18        3.75        4.73      0.73 o
   1   2  18       26.67       28.62      0.68 o
   2   2  18      126.09      133.11      1.31 o
   3   2  18      151.26      159.27      1.42 o
   4   2  18       40.24       38.76      0.85 o
   5   2  18       15.87       16.81      0.69 o
   6   2  18        7.29        7.54      0.55 o
   7   2  18       14.59       14.76      0.73 o
   8   2  18       21.54       18.89      0.80 o
   9   2  18       12.83       13.31      0.84 o
  10   2  18        0.30        0.76      0.59 o
   0   3  18       15.64       15.39      0.84 o
   1   3  18       12.70       12.59      0.56 o
   2   3  18       35.02       35.86      0.75 o
   3   3  18       94.11       98.89      1.22 o
   4   3  18       26.50       26.53      0.76 o
   5   3  18       46.58       45.03      1.00 o
   6   3  18       51.26       49.52      1.06 o
   7   3  18        5.82        5.02      0.53 o
   8   3  18        8.11        6.95      0.61 o
   9   3  18       19.15       18.40      0.94 o
   0   4  18      112.38      121.79      2.23 o
   1   4  18       11.68       11.20      0.58 o
   2   4  18       52.82       53.10      0.97 o
   3   4  18       44.45       44.37      0.91 o
   4   4  18        6.08        5.29      0.45 o
   5   4  18       12.49       12.41      0.64 o
   6   4  18       17.00       16.22      0.74 o
   7   4  18      141.10      147.63      1.93 o
   8   4  18        3.18        2.73      0.55 o
   9   4  18       11.39       11.33      0.87 o
   0   5  18       14.65       16.42      0.98 o
   1   5  18       88.11       85.76      1.77 o
   2   5  18       38.56       38.50      0.96 o
   3   5  18       37.76       35.15      0.86 o
   4   5  18       12.14       11.71      0.61 o
   5   5  18       98.36      100.26      1.46 o
   6   5  18       30.45       32.51      0.92 o
   7   5  18       15.52       14.46      0.75 o
   8   5  18       12.07       10.84      0.75 o
   9   5  18        7.16        5.51      0.76 o
   0   6  18        0.33       -0.23      0.54 o
   1   6  18      165.64      166.82      2.11 o
   2   6  18      101.67      105.27      1.65 o
   3   6  18       87.05       85.49      1.31 o
   4   6  18        3.15        2.87      0.46 o
   5   6  18       28.08       27.03      0.87 o
   6   6  18       41.93       39.96      1.00 o
   7   6  18       41.26       41.31      1.06 o
   8   6  18        4.50        3.29      0.69 o
   0   7  18       47.96       47.95      1.86 o
   1   7  18       30.08       30.48      1.02 o
   2   7  18       64.86       66.69      1.36 o
   3   7  18      119.55      123.42      1.69 o
   4   7  18       79.22       81.94      1.50 o
   5   7  18       69.56       71.93      1.35 o
   6   7  18        1.05        0.83      0.43 o
   7   7  18       12.30       11.81      0.76 o
   0   8  18      158.35      164.00      3.35 o
   1   8  18       53.63       52.97      1.42 o
   2   8  18       34.45       32.56      1.13 o
   3   8  18        5.75        5.62      0.56 o
   4   8  18       11.33       11.80      0.68 o
   5   8  18        0.24        0.41      0.43 o
   6   8  18       28.62       27.80      0.98 o
   7   8  18        3.49        2.58      0.66 o
   0   9  18       10.01        7.48      0.98 o
   1   9  18        0.55        0.96      0.54 o
   2   9  18       19.53       18.01      0.96 o
   3   9  18       21.78       20.05      0.96 o
   4   9  18        3.30        3.20      0.55 o
   5   9  18       59.93       63.61      1.52 o
   6   9  18       21.88       23.15      1.25 o
   0  10  18        4.89        2.60      1.00 o
   1  10  18       61.76       60.59      1.72 o
   2  10  18       11.05        9.48      0.95 o
   3  10  18        5.61        5.52      0.84 o
   4  10  18        7.15        6.48      0.77 o
   0  11  18      122.57      135.15      4.37 o
   1  11  18        6.84        6.90      1.22 o
   1   0  19       86.85       90.30      1.55 o
   2   0  19       82.95       83.54      1.57 o
   3   0  19        4.39        4.20      0.61 o
   4   0  19        7.51        6.27      0.68 o
   5   0  19        8.08        6.60      0.73 o
   6   0  19       78.48       82.42      1.92 o
   7   0  19        4.12        3.19      0.69 o
   8   0  19       40.16       45.49      1.84 o
   9   0  19        8.01        7.72      1.13 o
   0   1  19      177.86      185.33      2.53 o
   1   1  19      283.31      286.21      2.35 o
   2   1  19       14.57       15.10      0.56 o
   3   1  19       27.33       26.35      0.68 o
   4   1  19        0.55        1.53      0.38 o
   5   1  19       85.02       86.72      1.32 o
   6   1  19        2.30        2.60      0.46 o
   7   1  19       89.11       89.58      1.50 o
   8   1  19      126.04      128.14      1.94 o
   9   1  19       93.71       97.50      1.93 o
   0   2  19      152.92      155.02      2.31 o
   1   2  19        3.03        3.18      0.40 o
   2   2  19      196.34      204.37      1.91 o
   3   2  19       12.57       13.48      0.65 o
   4   2  19      135.28      137.00      1.64 o
   5   2  19        6.92        7.60      0.55 o
   6   2  19       26.81       25.43      0.87 o
   7   2  19        9.44        9.77      0.65 o
   8   2  19       10.11       11.79      0.75 o
   9   2  19        0.17        0.42      0.56 o
   0   3  19      208.87      204.79      3.21 o
   1   3  19      111.94      117.12      1.45 o
   2   3  19       55.63       56.40      1.06 o
   3   3  19       42.32       44.27      0.96 o
   4   3  19       18.10       17.89      0.72 o
   5   3  19       16.12       17.67      0.73 o
   6   3  19       17.16       16.22      0.75 o
   7   3  19        0.61        0.63      0.44 o
   8   3  19       43.74       41.43      1.23 o
   9   3  19       54.18       54.06      1.79 o
   0   4  19      121.10      119.17      2.63 o
   1   4  19       15.50       13.30      0.75 o
   2   4  19       56.08       54.37      1.18 o
   3   4  19       85.28       87.53      1.30 o
   4   4  19       24.45       24.64      0.77 o
   5   4  19       51.54       53.53      1.16 o
   6   4  19       12.15       10.72      0.66 o
   7   4  19       83.09       81.53      1.52 o
   8   4  19        6.05        5.35      0.70 o
   0   5  19        3.89        3.24      0.72 o
   1   5  19       69.70       68.25      1.47 o
   2   5  19       22.60       22.16      0.93 o
   3   5  19       29.05       27.59      0.88 o
   4   5  19       51.40       52.23      1.25 o
   5   5  19       27.57       29.37      0.94 o
   6   5  19       54.37       54.04      1.19 o
   7   5  19       50.54       52.46      1.29 o
   8   5  19       66.00       67.33      1.77 o
   0   6  19        5.22        7.37      1.00 o
   1   6  19      306.63      305.72      3.30 o
   2   6  19       36.70       34.29      1.13 o
   3   6  19       44.86       43.87      1.12 o
   4   6  19       17.39       16.60      0.76 o
   5   6  19       67.36       66.91      1.29 o
   6   6  19       24.55       24.96      0.92 o
   7   6  19        9.82       10.25      0.78 o
   0   7  19       44.55       48.45      1.95 o
   1   7  19      101.83      108.57      1.82 o
   2   7  19      176.32      178.99      2.42 o
   3   7  19       21.73       20.35      0.87 o
   4   7  19       15.59       14.62      0.76 o
   5   7  19        3.52        2.93      0.51 o
   6   7  19       18.58       19.85      0.95 o
   7   7  19       31.81       31.59      1.21 o
   0   8  19       26.99       25.48      1.80 o
   1   8  19       40.27       41.47      1.36 o
   2   8  19        1.20        1.00      0.55 o
   3   8  19       34.96       37.21      1.42 o
   4   8  19       13.48       12.93      0.75 o
   5   8  19        9.35       10.42      0.76 o
   6   8  19        4.37        3.76      0.63 o
   0   9  19       22.41       23.68      1.98 o
   1   9  19        0.35        0.15      0.60 o
   2   9  19        0.01       -0.60      0.60 o
   3   9  19       21.79       24.06      1.34 o
   4   9  19        6.01        6.32      0.75 o
   0  10  19        3.43        2.50      1.27 o
   1  10  19        1.00        1.46      0.74 o
   2  10  19        6.37        5.85      0.91 o
   0   0  20       53.41       58.53      2.19 o
   1   0  20        2.80        2.51      0.57 o
   2   0  20      120.04      124.37      2.24 o
   3   0  20       19.36       20.34      1.24 o
   4   0  20       48.11       45.58      1.41 o
   5   0  20       24.84       25.76      1.23 o
   6   0  20       30.91       32.67      2.31 o
   7   0  20        3.73        4.64      0.98 o
   8   0  20       93.06       96.05      2.72 o
   0   1  20       16.22       18.07      1.01 o
   1   1  20      107.58      109.44      1.38 o
   2   1  20      137.50      140.84      1.79 o
   3   1  20      184.33      190.83      1.97 o
   4   1  20      107.50      108.63      1.48 o
   5   1  20       16.60       15.65      0.73 o
   6   1  20       22.97       24.21      0.88 o
   7   1  20       13.42       13.90      0.85 o
   8   1  20       26.93       27.82      1.55 o
   0   2  20      440.96      456.62      4.79 o
   1   2  20       59.31       59.83      1.11 o
   2   2  20      120.41      121.93      1.61 o
   3   2  20       39.80       39.32      1.01 o
   4   2  20        4.40        3.81      0.48 o
   5   2  20       51.57       52.29      1.15 o
   6   2  20       13.12       13.27      0.73 o
   7   2  20       23.06       22.29      0.97 o
   8   2  20        3.36        2.94      0.62 o
   0   3  20        2.53        2.24      0.65 o
   1   3  20        1.16        1.44      0.43 o
   2   3  20      122.14      123.47      1.70 o
   3   3  20      100.51      100.67      1.49 o
   4   3  20       86.50       89.18      1.39 o
   5   3  20       25.57       24.01      0.85 o
   6   3  20       16.21       15.24      0.79 o
   7   3  20      112.54      117.46      1.88 o
   8   3  20       26.60       28.20      1.58 o
   0   4  20       95.66       96.44      2.87 o
   1   4  20       58.99       57.73      1.32 o
   2   4  20       40.62       41.40      1.22 o
   3   4  20       26.22       25.95      0.89 o
   4   4  20       10.47        8.83      0.63 o
   5   4  20       72.37       72.41      1.38 o
   6   4  20       13.93       13.12      0.75 o
   7   4  20       26.81       26.98      1.10 o
   8   4  20       10.77       11.28      0.94 o
   0   5  20       37.50       38.73      1.71 o
   1   5  20       63.78       65.00      1.48 o
   2   5  20       73.24       77.23      1.55 o
   3   5  20        3.31        3.45      0.53 o
   4   5  20        0.40        0.71      0.41 o
   5   5  20        6.95        6.31      0.63 o
   6   5  20       15.64       15.96      0.88 o
   7   5  20       58.99       58.55      1.68 o
   0   6  20      157.11      164.84      3.66 o
   1   6  20      124.42      126.38      2.16 o
   2   6  20       25.22       24.86      1.04 o
   3   6  20       88.89       92.46      1.80 o
   4   6  20        5.71        5.53      0.57 o
   5   6  20       15.54       15.08      0.83 o
   6   6  20        9.51        9.60      0.84 o
   0   7  20       94.95       99.08      2.67 o
   1   7  20      122.29      125.67      2.21 o
   2   7  20       21.67       21.98      1.03 o
   3   7  20       10.57       10.67      0.88 o
   4   7  20       17.70       17.43      1.10 o
   5   7  20       17.23       17.62      0.91 o
   6   7  20       51.74       50.47      1.41 o
   0   8  20        8.28        7.83      1.21 o
   1   8  20       38.89       40.91      1.53 o
   2   8  20       26.00       25.32      1.23 o
   3   8  20        9.83       10.02      1.01 o
   4   8  20       29.35       29.83      1.20 o
   0   9  20        0.25        1.63      1.03 o
   1   9  20        8.62        8.39      1.06 o
   2   9  20        9.10       10.10      1.10 o
   3   9  20       25.73       25.74      1.56 o
   1   0  21       84.11       86.80      2.03 o
   2   0  21        3.16        2.36      0.65 o
   3   0  21        0.05        0.10      0.56 o
   4   0  21      120.32      121.68      2.34 o
   5   0  21       51.94       53.57      1.79 o
   6   0  21       52.70       52.76      1.95 o
   7   0  21       31.24       31.63      1.77 o
   8   0  21       39.40       40.87      2.16 o
   0   1  21       92.62       91.59      2.10 o
   1   1  21       44.51       47.64      1.06 o
   2   1  21       20.19       23.22      0.97 o
   3   1  21        7.18        6.49      0.63 o
   4   1  21        3.95        4.46      0.54 o
   5   1  21       24.57       23.32      0.87 o
   6   1  21       99.21      101.55      1.73 o
   7   1  21        2.47        2.38      0.63 o
   8   1  21       48.69       46.35      1.59 o
   0   2  21        8.19        9.12      0.82 o
   1   2  21       13.72       14.08      0.83 o
   2   2  21        5.56        5.65      0.59 o
   3   2  21      129.86      133.55      1.89 o
   4   2  21       26.47       25.23      0.88 o
   5   2  21       45.40       44.25      1.15 o
   6   2  21       53.66       52.81      1.41 o
   7   2  21        0.81        0.39      0.56 o
   0   3  21        4.42        3.63      0.83 o
   1   3  21       19.28       18.17      0.88 o
   2   3  21       28.54       28.68      1.00 o
   3   3  21       11.13       12.21      0.74 o
   4   3  21       67.21       67.58      1.29 o
   5   3  21       64.37       66.56      1.32 o
   6   3  21       51.56       50.97      1.34 o
   7   3  21       38.97       37.10      1.39 o
   0   4  21       35.80       34.45      2.17 o
   1   4  21       41.40       41.31      1.32 o
   2   4  21       92.30       90.99      1.75 o
   3   4  21       25.00       24.23      0.97 o
   4   4  21       88.81       89.99      1.58 o
   5   4  21        4.65        3.08      0.57 o
   6   4  21       27.07       25.01      1.15 o
   7   4  21       45.43       43.96      1.45 o
   0   5  21       54.33       53.79      2.03 o
   1   5  21       59.93       63.98      1.59 o
   2   5  21        5.12        4.92      0.65 o
   3   5  21       35.17       33.99      1.18 o
   4   5  21        5.45        5.27      0.68 o
   5   5  21        2.99        2.91      0.61 o
   6   5  21       39.50       38.27      1.35 o
   0   6  21        2.18        3.24      0.96 o
   1   6  21        4.43        4.56      0.67 o
   2   6  21       13.20       12.66      0.91 o
   3   6  21        4.89        4.39      0.69 o
   4   6  21        5.36        4.36      0.73 o
   5   6  21        7.03        5.97      0.76 o
   0   7  21        0.39        1.34      0.98 o
   1   7  21        2.53        3.29      0.74 o
   2   7  21        6.76        5.05      0.92 o
   3   7  21        8.53        8.35      0.97 o
   4   7  21       51.55       54.33      1.93 o
   0   8  21        1.37        0.78      1.58 o
   1   8  21       14.40       17.51      1.29 o
   2   8  21       51.24       50.59      2.00 o
   3   8  21       16.69       17.61      1.33 o
   0   0  22      206.22      202.31      4.91 o
   1   0  22       20.65       22.65      1.25 o
   2   0  22       13.56       12.53      1.26 o
   3   0  22       22.44       22.82      1.34 o
   4   0  22       33.69       34.68      1.60 o
   5   0  22       16.45       16.49      1.25 o
   6   0  22       86.26       84.62      3.60 o
   7   0  22       78.26       77.72      2.54 o
   0   1  22       71.92       75.13      1.97 o
   1   1  22        6.21        6.62      0.61 o
   2   1  22       63.69       65.36      1.35 o
   3   1  22       10.27        9.83      0.74 o
   4   1  22        1.36        1.76      0.57 o
   5   1  22       63.45       62.67      1.47 o
   6   1  22       61.75       59.81      1.92 o
   7   1  22       59.85       59.85      1.77 o
   0   2  22        1.30        1.43      0.73 o
   1   2  22       20.56       19.63      0.87 o
   2   2  22       24.55       22.90      0.99 o
   3   2  22       68.35       71.03      1.52 o
   4   2  22        8.25        7.48      0.69 o
   5   2  22       25.75       25.29      1.03 o
   6   2  22       17.45       19.16      1.12 o
   0   3  22       52.21       51.29      2.28 o
   1   3  22       50.10       47.63      1.34 o
   2   3  22       59.52       60.06      1.80 o
   3   3  22       10.60       10.17      0.77 o
   4   3  22       28.23       28.78      1.12 o
   5   3  22       35.24       35.21      1.17 o
   6   3  22        1.73        3.38      0.71 o
   0   4  22       65.77       64.62      2.18 o
   1   4  22        6.04        5.79      0.71 o
   2   4  22       82.14       83.02      1.89 o
   3   4  22        3.38        2.09      0.67 o
   4   4  22       14.53       15.50      1.00 o
   5   4  22       37.14       36.33      1.32 o
   6   4  22       35.30       36.34      1.46 o
   0   5  22      133.10      139.88      3.48 o
   1   5  22       44.25       46.55      1.52 o
   2   5  22       22.75       24.53      1.21 o
   3   5  22        1.03        1.47      0.65 o
   4   5  22        8.21        8.76      1.04 o
   5   5  22       76.65       76.17      2.42 o
   0   6  22       11.02        8.23      1.53 o
   1   6  22       12.29       14.63      1.21 o
   2   6  22        0.15        0.21      0.66 o
   3   6  22       30.79       29.39      1.46 o
   4   6  22       24.79       26.84      1.72 o
   0   7  22       30.68       31.09      2.37 o
   1   7  22        7.60        6.92      1.07 o
   2   7  22       39.80       39.61      2.54 o
   1   0  23       23.12       24.68      1.33 o
   2   0  23        4.03        2.79      0.78 o
   3   0  23      137.91      146.16      3.47 o
   4   0  23       15.68       16.35      1.81 o
   5   0  23       12.94       14.43      1.66 o
   0   1  23       12.19       12.44      1.07 o
   1   1  23       12.69       11.63      0.81 o
   2   1  23       33.67       36.91      1.17 o
   3   1  23      166.15      168.16      2.65 o
   4   1  23       19.19       20.24      1.24 o
   5   1  23      126.03      135.05      2.85 o
   0   2  23        0.10       -0.14      0.68 o
   1   2  23        1.30        1.44      0.59 o
   2   2  23       18.36       16.99      0.97 o
   3   2  23       12.42       11.76      0.89 o
   4   2  23       24.20       25.25      1.28 o
   5   2  23       59.66       61.46      2.12 o
   0   3  23        1.26        2.09      0.89 o
   1   3  23        6.64        6.87      0.81 o
   2   3  23       51.90       56.11      1.72 o
   3   3  23       10.31       12.10      1.16 o
   4   3  23       74.59       79.59      2.06 o
   5   3  23       35.89       34.23      2.35 o
   0   4  23       46.86       48.54      2.21 o
   1   4  23        5.84        5.82      0.86 o
   2   4  23        7.35        5.03      0.95 o
   3   4  23       26.68       23.99      1.53 o
   4   4  23       62.18       64.17      2.04 o
   0   5  23        0.61        1.76      1.16 o
   1   5  23       49.77       50.92      1.87 o
   2   5  23       19.53       20.24      1.45 o
   3   5  23        9.35        9.09      1.13 o
   0   6  23        0.41        0.36      1.11 o
   1   6  23       12.49       11.72      1.32 o
   2   6  23       21.06       25.55      1.70 o
   0   0  24      122.75      130.33      4.11 o
   1   0  24      116.63      116.97      4.14 o
   2   0  24        6.50        9.28      1.24 o
   3   0  24        3.92        6.84      1.57 o
   4   0  24       20.80       16.80      2.82 o
   0   1  24        0.04        0.83      0.74 o
   1   1  24       93.54      102.25      2.02 o
   2   1  24       29.99       29.30      1.42 o
   3   1  24       85.90       88.76      3.26 o
   4   1  24       36.19       33.76      2.17 o
   0   2  24        1.32        1.06      1.08 o
   1   2  24       23.04       21.01      1.33 o
   2   2  24       31.22       33.16      1.68 o
   3   2  24       22.03       19.46      1.42 o
   0   3  24       40.58       42.46      2.61 o
   1   3  24        7.91        6.21      1.10 o
   2   3  24       33.42       33.70      3.03 o
   3   3  24       17.98       17.07      1.46 o
   0   4  24        0.30        3.21      1.82 o
   1   4  24       27.12       28.22      1.88 o
   2   4  24        1.73        1.08      0.93 o
   1   0  25       54.74       59.39      2.96 o
   0   1  25       87.51       93.01      4.01 o
   1   1  25      115.61      128.30      3.28 o
 
